# Supplementary material for: Microbiome and metabolome features in inflammatory bowel disease via multi-omics integration analyses across cohorts
Source: Nat Commun. 2023 Nov 6;14:7135. doi: 10.1038/s41467-023-42788-0 (PMC10628233; doi:10.1038/s41467-023-42788-0)
Supplement: Supplementary file 5 — Source Data file [file 41467_2023_42788_MOESM5_ESM.xlsx]

## Sheet: Index
Data Index
Fig2
Fig3
Fig4
Fig5
Supplementary Fig1
Supplementary Fig2
Supplementary Fig3
Supplementary Fig4
Supplementary Fig5
Supplementary Table1
Supplementary Table2
Supplementary Table3
Supplementary Table4
Supplementary Table5

## Sheet: Fig2
Fig 2 data
Fig 2b-c	Shannon	Simpson	Group		Fig 2b-c	MMUPHin_results	Shannon	Simpson		Fig 2d	Axis1	Axis2	Group	Study		Fig 2f	study.train	study.test	AUC		Fig 2g	study.test	AUC	type
	1.85121	0.672738	control			feature	Shannon	Simpson			-0.030172	-0.232642	control	Puxi_cohort			Puxi_cohort	Puxi_cohort	0.933589			HMP_2019_ibdmdb	0.719525	Single Study
	2.44139	0.868508	control			exposure	IBD	IBD			-0.154728	-0.0547042	control	Puxi_cohort			Puxi_cohort	HMP_2019_ibdmdb	0.719525			LifeLD_VilaAV_2018	0.78173	Single Study
	2.63541	0.884574	control			coef	-0.0276842	0.0276842			0.00541032	-0.128975	control	Puxi_cohort			Puxi_cohort	LifeLD_VilaAV_2018	0.78173			NielsenHB_2014	0.720752	Single Study
	2.5168	0.784647	control			stderr	0.00679214	0.00679214			0.0110677	-0.175311	control	Puxi_cohort			Puxi_cohort	NielsenHB_2014	0.720752			FranzosaEA_2019A	0.863636	Single Study
	2.28158	0.830217	control			pval	4.58345e-05	4.58345e-05			-0.0779016	-0.0404906	control	Puxi_cohort			Puxi_cohort	FranzosaEA_2019A	0.863636			HeQ_2017	0.944601	Single Study
	2.65602	0.861161	control			k	5	5			0.227098	-0.153958	control	Puxi_cohort			Puxi_cohort	HeQ_2017	0.944601			Puxi_cohort	0.928736	Single Study
	2.78614	0.898911	control			tau2	0.00019564	0.00019564			0.0556874	-0.117049	control	Puxi_cohort			HMP_2019_ibdmdb	Puxi_cohort	0.928736			LifeLD_VilaAV_2018	0.824859	Single Study
	1.67813	0.626467	control			stderr.tau2	0.000127135	0.000127135			-0.0492863	-0.0754901	control	Puxi_cohort			HMP_2019_ibdmdb	HMP_2019_ibdmdb	0.659475			NielsenHB_2014	0.720132	Single Study
	2.13339	0.739329	control			pval.tau2	1.34138e-07	1.34138e-07			-0.0732198	0.0505467	control	Puxi_cohort			HMP_2019_ibdmdb	LifeLD_VilaAV_2018	0.824859			FranzosaEA_2019A	0.896208	Single Study
	2.33254	0.807071	control			I2	86.0276	86.0276			0.20165	0.322067	control	Puxi_cohort			HMP_2019_ibdmdb	NielsenHB_2014	0.720132			HeQ_2017	0.936572	Single Study
	2.40145	0.841261	control			H2	7.15699	7.15699			0.113199	-0.176783	control	Puxi_cohort			HMP_2019_ibdmdb	FranzosaEA_2019A	0.896208			Puxi_cohort	0.913921	Single Study
	1.75113	0.661033	control			pval.bonf	9.16689e-05	9.16689e-05			-0.0176001	-0.234199	control	Puxi_cohort			HMP_2019_ibdmdb	HeQ_2017	0.936572			HMP_2019_ibdmdb	0.66415	Single Study
	2.32539	0.830724	control			qval.fdr	4.58345e-05	4.58345e-05			0.13428	-0.24689	control	Puxi_cohort			LifeLD_VilaAV_2018	Puxi_cohort	0.913921			NielsenHB_2014	0.757131	Single Study
	2.69063	0.876722	control								0.453661	-0.084673	control	Puxi_cohort			LifeLD_VilaAV_2018	HMP_2019_ibdmdb	0.66415			FranzosaEA_2019A	0.899854	Single Study
	2.37955	0.822494	control								0.0277787	-0.201768	control	Puxi_cohort			LifeLD_VilaAV_2018	LifeLD_VilaAV_2018	0.934431			HeQ_2017	0.92212	Single Study
	2.18859	0.830639	control								0.107003	-0.114784	control	Puxi_cohort			LifeLD_VilaAV_2018	NielsenHB_2014	0.757131			Puxi_cohort	0.91622	Single Study
	2.24539	0.768785	control								-0.0118771	-0.0307292	control	Puxi_cohort			LifeLD_VilaAV_2018	FranzosaEA_2019A	0.899854			HMP_2019_ibdmdb	0.658396	Single Study
	2.30852	0.82239	control								-0.133007	0.245426	control	Puxi_cohort			LifeLD_VilaAV_2018	HeQ_2017	0.92212			LifeLD_VilaAV_2018	0.820339	Single Study
	2.90768	0.90923	control								0.0945556	-0.159867	control	Puxi_cohort			NielsenHB_2014	Puxi_cohort	0.91622			FranzosaEA_2019A	0.847594	Single Study
	2.5544	0.888555	control								0.0125295	-0.0606236	control	Puxi_cohort			NielsenHB_2014	HMP_2019_ibdmdb	0.658396			HeQ_2017	0.930951	Single Study
	2.84522	0.914132	control								0.0585771	-0.198264	control	Puxi_cohort			NielsenHB_2014	LifeLD_VilaAV_2018	0.820339			Puxi_cohort	0.896296	Single Study
	1.67677	0.546691	control								0.292662	-0.201211	control	Puxi_cohort			NielsenHB_2014	NielsenHB_2014	0.807565			HMP_2019_ibdmdb	0.704782	Single Study
	2.8339	0.889081	control								0.351028	-0.208794	control	Puxi_cohort			NielsenHB_2014	FranzosaEA_2019A	0.847594			LifeLD_VilaAV_2018	0.851802	Single Study
	2.67929	0.882128	control								0.0984001	-0.230467	control	Puxi_cohort			NielsenHB_2014	HeQ_2017	0.930951			NielsenHB_2014	0.737495	Single Study
	2.22815	0.805387	control								-0.210027	0.00622877	control	Puxi_cohort			FranzosaEA_2019A	Puxi_cohort	0.896296			HeQ_2017	0.917704	Single Study
	2.28741	0.829479	control								-0.0375178	-0.0686737	control	Puxi_cohort			FranzosaEA_2019A	HMP_2019_ibdmdb	0.704782			Puxi_cohort	0.908301	Single Study
	2.88975	0.914763	control								-0.0800481	0.115798	control	Puxi_cohort			FranzosaEA_2019A	LifeLD_VilaAV_2018	0.851802			HMP_2019_ibdmdb	0.692197	Single Study
	1.84077	0.758483	control								0.272481	0.377056	control	Puxi_cohort			FranzosaEA_2019A	NielsenHB_2014	0.737495			LifeLD_VilaAV_2018	0.773486	Single Study
	1.61308	0.542724	control								0.111144	-0.198789	control	Puxi_cohort			FranzosaEA_2019A	FranzosaEA_2019A	0.893048			NielsenHB_2014	0.699256	Single Study
	1.30355	0.42924	control								-0.098781	-0.0343366	control	Puxi_cohort			FranzosaEA_2019A	HeQ_2017	0.917704			FranzosaEA_2019A	0.864609	Single Study
	2.26909	0.814557	control								0.000882401	0.0834897	control	Puxi_cohort			HeQ_2017	Puxi_cohort	0.908301			Puxi_cohort	0.938953	LOSO
	2.44461	0.80677	control								0.0239422	-0.146587	control	Puxi_cohort			HeQ_2017	HMP_2019_ibdmdb	0.692197			HMP_2019_ibdmdb	0.713053	LOSO
	1.95153	0.679529	control								0.272761	-0.0968518	control	Puxi_cohort			HeQ_2017	LifeLD_VilaAV_2018	0.773486			LifeLD_VilaAV_2018	0.842683	LOSO
	2.47116	0.838633	control								0.0182123	-0.0700906	control	Puxi_cohort			HeQ_2017	NielsenHB_2014	0.699256			NielsenHB_2014	0.779454	LOSO
	2.57049	0.878456	control								0.343779	0.507613	control	Puxi_cohort			HeQ_2017	FranzosaEA_2019A	0.864609			FranzosaEA_2019A	0.897423	LOSO
	2.31889	0.78229	control								-0.241114	0.0043215	control	Puxi_cohort			HeQ_2017	HeQ_2017	0.953031			HeQ_2017	0.937776	LOSO
	1.82592	0.793872	control								-0.201703	0.0407721	control	Puxi_cohort
	2.21022	0.812925	control								0.176145	0.243464	control	Puxi_cohort
	2.51702	0.858157	control								-0.159165	-0.0592929	control	Puxi_cohort
	1.3501	0.542588	control								0.302132	0.438184	control	Puxi_cohort
	2.1814	0.746721	control								0.00610657	0.128371	control	Puxi_cohort
	0.029271	0.00696784	control								0.0904973	-0.18885	control	Puxi_cohort
	3.29995	0.948913	control								0.112469	0.340426	control	Puxi_cohort
	2.02838	0.767801	control								0.210078	0.332272	control	Puxi_cohort
	2.04351	0.730204	control								0.0525457	-0.129155	control	Puxi_cohort
	2.47928	0.851242	control								0.164082	0.270991	IBD	Puxi_cohort
	2.41584	0.822769	control								0.312526	-0.10109	IBD	Puxi_cohort
	2.94803	0.918809	control								0.228173	0.177583	IBD	Puxi_cohort
	1.82914	0.697678	control								0.136431	0.249865	IBD	Puxi_cohort
	2.92741	0.909156	control								0.19088	0.232558	IBD	Puxi_cohort
	2.62731	0.880995	control								0.295697	0.0143063	IBD	Puxi_cohort
	3.06784	0.909932	control								0.296545	0.43508	IBD	Puxi_cohort
	2.80834	0.89636	control								0.153639	0.196899	IBD	Puxi_cohort
	2.79754	0.918031	control								0.166442	0.203523	IBD	Puxi_cohort
	2.78877	0.882456	control								0.163682	0.0779609	IBD	Puxi_cohort
	2.92812	0.918619	control								0.188143	0.147804	IBD	Puxi_cohort
	2.26884	0.820335	control								0.0412964	-0.0983233	IBD	Puxi_cohort
	3.04238	0.921023	control								0.290043	0.402322	IBD	Puxi_cohort
	3.37337	0.954038	control								0.118385	0.314571	IBD	Puxi_cohort
	3.07055	0.936329	control								0.103034	0.176172	IBD	Puxi_cohort
	2.3997	0.873997	control								0.183802	0.192848	IBD	Puxi_cohort
	2.69678	0.909016	control								0.196084	0.401967	IBD	Puxi_cohort
	2.82514	0.915298	control								0.280899	0.44036	IBD	Puxi_cohort
	3.44657	0.949059	control								-0.125526	0.107506	IBD	Puxi_cohort
	2.32346	0.805193	control								0.346527	-0.0391587	IBD	Puxi_cohort
	2.81568	0.892267	control								0.26339	0.0982673	IBD	Puxi_cohort
	2.4384	0.842534	control								0.352049	0.201749	IBD	Puxi_cohort
	3.15082	0.920035	control								0.312085	0.469223	IBD	Puxi_cohort
	2.77758	0.894816	control								0.313654	0.343236	IBD	Puxi_cohort
	2.29957	0.794683	control								0.295136	0.448876	IBD	Puxi_cohort
	2.9491	0.902707	control								0.255676	0.0675758	IBD	Puxi_cohort
	3.16283	0.9313	control								0.184545	0.225454	IBD	Puxi_cohort
	2.80685	0.919931	control								0.169053	0.228211	IBD	Puxi_cohort
	2.26162	0.822143	control								0.372294	-0.060726	IBD	Puxi_cohort
	2.14439	0.723557	control								0.185902	-0.0703853	IBD	Puxi_cohort
	2.62699	0.865087	control								0.107272	-0.0671639	IBD	Puxi_cohort
	2.74157	0.901921	control								0.313549	-0.238628	IBD	Puxi_cohort
	3.03392	0.922395	control								0.335482	0.0533194	IBD	Puxi_cohort
	3.11554	0.935205	control								0.342481	0.305904	IBD	Puxi_cohort
	3.08127	0.938137	control								0.18421	0.459502	IBD	Puxi_cohort
	3.27811	0.940699	control								0.141141	0.22672	IBD	Puxi_cohort
	2.64613	0.871778	control								0.318123	0.460724	IBD	Puxi_cohort
	3.21647	0.938958	control								0.199147	0.112268	IBD	Puxi_cohort
	3.0292	0.927237	control								0.200514	0.351655	IBD	Puxi_cohort
	2.87706	0.915241	control								0.330428	0.451569	IBD	Puxi_cohort
	2.67198	0.88369	control								0.0794285	-0.169961	IBD	Puxi_cohort
	2.77665	0.896715	control								0.437059	0.164431	IBD	Puxi_cohort
	3.34973	0.946786	control								0.411504	0.252562	IBD	Puxi_cohort
	3.01381	0.905735	control								0.202366	-0.122552	IBD	Puxi_cohort
	3.20968	0.9409	control								0.236478	0.111534	IBD	Puxi_cohort
	2.95645	0.908789	control								0.379082	-0.216873	IBD	Puxi_cohort
	3.16282	0.935003	control								0.297825	0.429457	IBD	Puxi_cohort
	2.81592	0.900591	control								0.218559	0.428298	IBD	Puxi_cohort
	2.79413	0.896165	control								0.28247	0.437272	IBD	Puxi_cohort
	3.06713	0.929634	control								0.358235	0.437717	IBD	Puxi_cohort
	2.54882	0.862625	control								0.249467	0.356178	IBD	Puxi_cohort
	3.26012	0.94461	control								0.244639	0.270264	IBD	Puxi_cohort
	3.02981	0.929004	control								0.159102	0.161525	IBD	Puxi_cohort
	3.09247	0.932142	control								0.310052	0.471952	IBD	Puxi_cohort
	2.77252	0.898663	control								0.0922989	0.0336289	IBD	Puxi_cohort
	1.71118	0.626923	control								0.385623	-0.0673625	IBD	Puxi_cohort
	3.11351	0.935702	control								0.243659	0.208619	IBD	Puxi_cohort
	2.81853	0.898782	control								0.253608	-0.185142	IBD	Puxi_cohort
	2.80986	0.909341	control								0.0729728	0.351722	IBD	Puxi_cohort
	2.88201	0.908108	control								0.114206	0.104237	IBD	Puxi_cohort
	2.81859	0.914137	control								0.434671	-0.0143838	IBD	Puxi_cohort
	2.6534	0.89757	control								0.154015	0.13095	IBD	Puxi_cohort
	2.45772	0.887864	control								0.322412	0.458002	IBD	Puxi_cohort
	3.20785	0.938632	control								0.385811	-0.166068	IBD	Puxi_cohort
	3.16524	0.941856	control								0.427676	0.161644	IBD	Puxi_cohort
	2.72741	0.896539	control								0.263097	-0.0382067	IBD	Puxi_cohort
	2.58182	0.854891	control								0.159509	0.232341	IBD	Puxi_cohort
	2.56329	0.89036	control								0.290167	0.410601	IBD	Puxi_cohort
	3.2304	0.931326	control								0.282109	0.427091	IBD	Puxi_cohort
	2.67451	0.906701	control								0.488198	0.114119	IBD	Puxi_cohort
	2.56421	0.877737	control								0.0533112	-0.112972	IBD	Puxi_cohort
	2.65744	0.889499	control								0.142738	-0.119621	IBD	Puxi_cohort
	2.77567	0.90372	control								0.183695	-0.10988	IBD	Puxi_cohort
	2.81307	0.916516	control								0.192756	0.0993063	IBD	Puxi_cohort
	2.74959	0.914913	control								0.115417	0.0338489	IBD	Puxi_cohort
	2.96026	0.928885	control								0.127366	-0.084725	IBD	Puxi_cohort
	2.98974	0.922585	control								0.350122	0.523742	IBD	Puxi_cohort
	3.0722	0.920827	control								0.266606	0.177473	IBD	Puxi_cohort
	3.33102	0.95057	control								0.279112	0.188202	IBD	Puxi_cohort
	2.88455	0.924774	control								-0.0342893	0.24784	IBD	Puxi_cohort
	3.08599	0.930151	control								0.145996	-0.120783	IBD	Puxi_cohort
	3.25422	0.94278	control								0.481576	-0.178197	IBD	Puxi_cohort
	2.69096	0.895811	control								0.083082	0.273821	IBD	Puxi_cohort
	2.88387	0.916903	control								0.434375	-0.0658346	IBD	Puxi_cohort
	2.53899	0.815095	control								0.290196	0.448198	IBD	Puxi_cohort
	3.10542	0.934701	control								0.25273	0.460014	IBD	Puxi_cohort
	2.9115	0.89224	control								-0.0408575	0.142131	IBD	Puxi_cohort
	2.87558	0.917303	control								0.331827	-0.250463	IBD	HMP_2019_ibdmdb
	2.95495	0.921025	control								0.415025	-0.0630064	IBD	HMP_2019_ibdmdb
	2.63978	0.891399	control								0.437912	-0.260437	IBD	HMP_2019_ibdmdb
	2.46055	0.861698	control								0.240467	-0.139729	IBD	HMP_2019_ibdmdb
	3.04323	0.92663	control								0.231163	-0.343956	IBD	HMP_2019_ibdmdb
	2.95686	0.915483	control								0.196402	0.137331	IBD	HMP_2019_ibdmdb
	3.23714	0.946575	control								0.184133	-0.163314	IBD	HMP_2019_ibdmdb
	3.03925	0.932143	control								0.235764	0.160229	IBD	HMP_2019_ibdmdb
	2.92841	0.884578	control								0.234208	0.171221	IBD	HMP_2019_ibdmdb
	2.73151	0.889146	control								0.303618	-0.323921	IBD	HMP_2019_ibdmdb
	1.93167	0.699684	control								0.0817028	-0.139954	IBD	HMP_2019_ibdmdb
	2.77947	0.858777	control								0.250927	-0.325966	IBD	HMP_2019_ibdmdb
	2.8653	0.893394	control								0.057212	-0.0238907	IBD	HMP_2019_ibdmdb
	2.02539	0.768631	control								0.295812	-0.0782343	IBD	HMP_2019_ibdmdb
	2.3449	0.831672	control								0.330641	-0.284918	IBD	HMP_2019_ibdmdb
	3.19307	0.93863	control								0.305836	-0.239757	IBD	HMP_2019_ibdmdb
	3.06524	0.932577	control								0.206067	0.325324	IBD	HMP_2019_ibdmdb
	2.85496	0.906423	control								0.324692	-0.263155	IBD	HMP_2019_ibdmdb
	3.3971	0.954594	control								0.229728	-0.0822896	control	HMP_2019_ibdmdb
	3.02162	0.918219	control								0.225987	-0.362609	control	HMP_2019_ibdmdb
	3.2923	0.94691	control								0.282266	-0.300961	IBD	HMP_2019_ibdmdb
	3.10021	0.917868	control								0.327594	-0.188239	IBD	HMP_2019_ibdmdb
	3.18007	0.938294	control								0.195636	-0.186225	IBD	HMP_2019_ibdmdb
	2.70962	0.896065	control								0.406395	-0.103329	IBD	HMP_2019_ibdmdb
	3.16898	0.938144	control								0.292696	-0.0729105	IBD	HMP_2019_ibdmdb
	2.64551	0.900523	control								0.365846	-0.245921	IBD	HMP_2019_ibdmdb
	2.78412	0.901326	control								0.116132	0.0430673	IBD	HMP_2019_ibdmdb
	2.79963	0.915212	control								0.314922	-0.284178	IBD	HMP_2019_ibdmdb
	2.71133	0.875636	control								0.091689	-0.17294	IBD	HMP_2019_ibdmdb
	2.87481	0.911135	control								0.273103	-0.26401	IBD	HMP_2019_ibdmdb
	3.12977	0.926936	control								0.230398	-0.184076	IBD	HMP_2019_ibdmdb
	3.11758	0.934416	control								0.300128	0.428403	IBD	HMP_2019_ibdmdb
	2.94514	0.931377	control								0.215003	-0.259462	IBD	HMP_2019_ibdmdb
	1.70347	0.546023	control								0.402452	-0.26452	IBD	HMP_2019_ibdmdb
	2.9442	0.914284	control								-0.328334	0.0310827	control	LifeLD_VilaAV_2018
	3.40058	0.945501	control								-0.288279	0.0563463	control	LifeLD_VilaAV_2018
	3.15032	0.931071	control								-0.322936	-0.0194789	control	LifeLD_VilaAV_2018
	3.14158	0.932624	control								-0.35098	0.0217598	control	LifeLD_VilaAV_2018
	3.00355	0.92902	control								-0.328548	-0.00983359	control	LifeLD_VilaAV_2018
	2.98508	0.924584	control								-0.283601	0.00107091	control	LifeLD_VilaAV_2018
	2.18622	0.794312	control								-0.299327	0.0828092	control	LifeLD_VilaAV_2018
	3.13767	0.941296	control								-0.348343	0.0270922	control	LifeLD_VilaAV_2018
	2.81287	0.90833	control								-0.324664	0.0522636	control	LifeLD_VilaAV_2018
	1.98403	0.641385	control								-0.250499	0.19102	control	LifeLD_VilaAV_2018
	3.17703	0.936404	control								-0.198768	-0.0848461	control	LifeLD_VilaAV_2018
	3.09464	0.934503	control								-0.311218	-0.0699298	control	LifeLD_VilaAV_2018
	2.61733	0.900102	control								-0.336554	-0.0125324	control	LifeLD_VilaAV_2018
	3.20541	0.939387	control								-0.313042	0.103792	control	LifeLD_VilaAV_2018
	2.93077	0.909968	control								-0.367515	0.106445	control	LifeLD_VilaAV_2018
	2.68033	0.881382	control								-0.288709	0.00624521	control	LifeLD_VilaAV_2018
	2.97177	0.911558	control								-0.271083	-0.0273095	control	LifeLD_VilaAV_2018
	3.36862	0.950806	control								-0.353235	0.109483	control	LifeLD_VilaAV_2018
	3.11278	0.933982	control								-0.237315	0.0340542	control	LifeLD_VilaAV_2018
	2.39676	0.866045	control								-0.191655	0.0728057	control	LifeLD_VilaAV_2018
	3.17427	0.940259	control								-0.202565	-0.0503219	control	LifeLD_VilaAV_2018
	3.2714	0.948611	control								-0.191283	-0.00572505	control	LifeLD_VilaAV_2018
	2.52934	0.871291	control								-0.328986	0.0880118	control	LifeLD_VilaAV_2018
	2.78592	0.902724	control								-0.19096	0.00150805	control	LifeLD_VilaAV_2018
	2.47255	0.861989	control								-0.269178	-0.0610429	control	LifeLD_VilaAV_2018
	2.80108	0.886301	control								-0.323025	0.0705473	control	LifeLD_VilaAV_2018
	3.13927	0.93985	control								-0.353599	0.214288	control	LifeLD_VilaAV_2018
	2.31424	0.796097	control								-0.272723	0.118738	control	LifeLD_VilaAV_2018
	3.04246	0.906843	control								-0.19044	0.0167657	control	LifeLD_VilaAV_2018
	3.00655	0.893877	control								-0.386719	0.0751263	control	LifeLD_VilaAV_2018
	3.00788	0.92818	control								-0.219012	0.0110529	control	LifeLD_VilaAV_2018
	2.76697	0.883229	control								-0.221034	-0.109898	control	LifeLD_VilaAV_2018
	2.92164	0.926594	control								-0.320731	0.0925864	control	LifeLD_VilaAV_2018
	2.42032	0.86853	control								-0.285781	-0.0836005	control	LifeLD_VilaAV_2018
	2.55096	0.86797	control								-0.191357	0.0130135	control	LifeLD_VilaAV_2018
	2.98333	0.909292	control								-0.27274	0.0243385	control	LifeLD_VilaAV_2018
	2.5707	0.84425	control								-0.367486	0.0483265	control	LifeLD_VilaAV_2018
	2.34445	0.828616	control								-0.36129	0.165898	control	LifeLD_VilaAV_2018
	2.67421	0.874043	control								-0.25212	0.117851	control	LifeLD_VilaAV_2018
	3.10203	0.936205	control								-0.301827	0.0348392	control	LifeLD_VilaAV_2018
	3.10628	0.93457	control								-0.237556	0.0192856	control	LifeLD_VilaAV_2018
	3.11024	0.918168	control								-0.140064	-0.148127	control	LifeLD_VilaAV_2018
	2.84667	0.909504	control								-0.26963	-0.0145886	control	LifeLD_VilaAV_2018
	2.86871	0.914512	control								-0.346755	0.0161142	control	LifeLD_VilaAV_2018
	2.53521	0.877864	control								-0.258861	-0.0592886	control	LifeLD_VilaAV_2018
	2.70154	0.871217	control								-0.336817	0.0031763	control	LifeLD_VilaAV_2018
	2.97336	0.920275	control								-0.19241	-0.034999	control	LifeLD_VilaAV_2018
	2.45142	0.868173	control								-0.34285	-0.014942	control	LifeLD_VilaAV_2018
	3.03662	0.906046	control								-0.316263	0.110716	control	LifeLD_VilaAV_2018
	2.95985	0.919559	control								-0.320883	0.0219615	control	LifeLD_VilaAV_2018
	3.2729	0.94737	control								0.0138566	-0.157079	control	LifeLD_VilaAV_2018
	3.35667	0.949798	control								-0.217412	-0.0652303	control	LifeLD_VilaAV_2018
	2.86097	0.912635	control								-0.154142	-0.10023	control	LifeLD_VilaAV_2018
	2.90692	0.916866	control								-0.285926	0.144887	control	LifeLD_VilaAV_2018
	3.0207	0.92933	control								-0.172075	0.25526	control	LifeLD_VilaAV_2018
	2.82124	0.890028	control								-0.211396	-0.0451045	control	LifeLD_VilaAV_2018
	3.1145	0.927611	control								-0.161408	0.168479	control	LifeLD_VilaAV_2018
	2.79169	0.889458	control								-0.295353	-0.0451681	control	LifeLD_VilaAV_2018
	2.54995	0.85692	control								-0.144333	-0.0358211	control	LifeLD_VilaAV_2018
	2.56017	0.868557	control								-0.372608	0.0937035	control	LifeLD_VilaAV_2018
	2.42773	0.848284	control								-0.203847	0.257414	control	LifeLD_VilaAV_2018
	2.04377	0.753909	control								-0.147732	-0.179289	control	LifeLD_VilaAV_2018
	3.27185	0.944424	control								-0.265619	0.0607065	control	LifeLD_VilaAV_2018
	2.01661	0.709177	control								-0.239587	0.170281	control	LifeLD_VilaAV_2018
	2.45487	0.840013	control								-0.261269	0.014176	control	LifeLD_VilaAV_2018
	2.45064	0.849283	control								-0.329608	0.226749	control	LifeLD_VilaAV_2018
	2.35244	0.790429	control								-0.280202	-0.0869445	control	LifeLD_VilaAV_2018
	2.90161	0.896914	control								-0.340815	0.198049	control	LifeLD_VilaAV_2018
	2.72907	0.904898	control								-0.268309	0.220502	control	LifeLD_VilaAV_2018
	2.5285	0.887516	control								-0.374652	0.0118113	control	LifeLD_VilaAV_2018
	2.63193	0.870012	control								0.0441882	0.148219	control	LifeLD_VilaAV_2018
	1.9191	0.693309	control								-0.385043	0.107989	control	LifeLD_VilaAV_2018
	2.69086	0.895924	control								-0.263814	0.130863	control	LifeLD_VilaAV_2018
	2.99319	0.914034	control								-0.388523	0.0543154	control	LifeLD_VilaAV_2018
	3.04426	0.930795	control								-0.326032	-0.0191755	control	LifeLD_VilaAV_2018
	2.61273	0.846895	control								-0.0723828	-0.197414	control	LifeLD_VilaAV_2018
	3.1642	0.931581	control								-0.327646	0.0115625	control	LifeLD_VilaAV_2018
	3.12844	0.935238	control								-0.261985	0.0971078	control	LifeLD_VilaAV_2018
	2.38545	0.818304	control								-0.216671	0.0751859	control	LifeLD_VilaAV_2018
	3.11274	0.92488	control								-0.0976092	-0.202508	control	LifeLD_VilaAV_2018
	2.73598	0.891173	control								-0.399975	0.126505	control	LifeLD_VilaAV_2018
	3.17226	0.939588	control								-0.301243	0.0210278	control	LifeLD_VilaAV_2018
	2.52401	0.855304	control								-0.241918	-0.00631564	control	LifeLD_VilaAV_2018
	2.49811	0.840876	control								-0.200942	-0.0631393	control	LifeLD_VilaAV_2018
	2.35274	0.847942	control								-0.276166	0.0172585	control	LifeLD_VilaAV_2018
	2.46795	0.859059	control								-0.308359	0.0734961	control	LifeLD_VilaAV_2018
	2.58552	0.833477	control								-0.26036	0.0682456	control	LifeLD_VilaAV_2018
	2.56968	0.837802	control								-0.325128	0.0608022	control	LifeLD_VilaAV_2018
	2.53297	0.801108	control								-0.376276	0.20664	control	LifeLD_VilaAV_2018
	2.79063	0.890765	control								-0.297478	-0.0426148	control	LifeLD_VilaAV_2018
	2.42992	0.835941	control								-0.236854	0.00227768	control	LifeLD_VilaAV_2018
	1.8784	0.617284	control								-0.180189	-0.0915952	control	LifeLD_VilaAV_2018
	2.19132	0.818441	control								-0.362602	0.0607975	control	LifeLD_VilaAV_2018
	2.99402	0.917549	control								-0.263175	-0.0531937	control	LifeLD_VilaAV_2018
	2.5109	0.890831	control								-0.366765	0.105117	control	LifeLD_VilaAV_2018
	2.84904	0.918883	control								-0.235465	0.190491	control	LifeLD_VilaAV_2018
	2.3303	0.800218	control								-0.138081	0.105888	control	LifeLD_VilaAV_2018
	2.58351	0.884913	control								-0.338862	-0.0209713	control	LifeLD_VilaAV_2018
	2.77927	0.874475	control								-0.283561	0.187328	control	LifeLD_VilaAV_2018
	2.75836	0.896645	control								-0.0534034	0.282632	control	LifeLD_VilaAV_2018
	2.72118	0.880352	control								-0.361166	0.0136827	control	LifeLD_VilaAV_2018
	2.9712	0.908732	control								-0.177918	-0.0588425	control	LifeLD_VilaAV_2018
	1.89366	0.630591	control								-0.33026	0.0353527	control	LifeLD_VilaAV_2018
	2.21755	0.779044	control								-0.241416	-0.104733	control	LifeLD_VilaAV_2018
	2.82171	0.906735	control								-0.183551	0.0220811	control	LifeLD_VilaAV_2018
	2.70352	0.895252	control								-0.189072	0.0311937	control	LifeLD_VilaAV_2018
	2.56321	0.882344	control								-0.273354	-0.0747813	control	LifeLD_VilaAV_2018
	2.71426	0.883517	control								-0.156421	-0.081768	control	LifeLD_VilaAV_2018
	2.72153	0.860203	control								-0.34128	0.0340074	control	LifeLD_VilaAV_2018
	2.50461	0.831466	control								-0.260357	0.0139604	control	LifeLD_VilaAV_2018
	2.84203	0.912327	control								-0.373136	0.0692461	control	LifeLD_VilaAV_2018
	2.19344	0.802169	control								-0.352019	0.0557857	control	LifeLD_VilaAV_2018
	1.87314	0.799523	control								-0.374257	0.0742427	control	LifeLD_VilaAV_2018
	2.45969	0.850109	control								-0.269932	0.130652	control	LifeLD_VilaAV_2018
	2.88003	0.910991	control								-0.190375	0.12843	control	LifeLD_VilaAV_2018
	2.3763	0.856821	control								-0.203312	-0.00436917	control	LifeLD_VilaAV_2018
	2.3746	0.852195	control								-0.245711	-0.0171111	control	LifeLD_VilaAV_2018
	2.00815	0.779266	control								-0.338446	-0.00140016	control	LifeLD_VilaAV_2018
	2.95754	0.911996	control								-0.087232	-0.000929338	control	LifeLD_VilaAV_2018
	1.27537	0.525947	control								-0.296514	0.0337373	control	LifeLD_VilaAV_2018
	2.40007	0.846385	control								-0.236004	-0.0270195	control	LifeLD_VilaAV_2018
	2.46212	0.848867	control								-0.277702	-0.00751085	control	LifeLD_VilaAV_2018
	1.51218	0.509744	control								-0.326036	-0.0670117	control	LifeLD_VilaAV_2018
	2.56508	0.862016	control								-0.347727	0.0327686	control	LifeLD_VilaAV_2018
	2.28124	0.815854	control								-0.344356	0.0137896	control	LifeLD_VilaAV_2018
	2.15579	0.810151	control								-0.339335	0.128203	control	LifeLD_VilaAV_2018
	2.83136	0.900374	control								-0.142428	-0.0955415	control	LifeLD_VilaAV_2018
	2.29656	0.822024	control								-0.357221	0.0842185	control	LifeLD_VilaAV_2018
	1.7193	0.74378	control								-0.235811	0.115414	control	LifeLD_VilaAV_2018
	1.34829	0.566582	control								-0.162221	-0.108948	control	LifeLD_VilaAV_2018
	2.3477	0.81854	control								-0.374045	0.0236219	control	LifeLD_VilaAV_2018
	2.48321	0.886041	control								-0.304195	0.117945	control	LifeLD_VilaAV_2018
	2.3797	0.87068	control								-0.315694	-0.0507358	control	LifeLD_VilaAV_2018
	2.86485	0.902942	control								-0.168792	-0.113492	control	LifeLD_VilaAV_2018
	3.15533	0.914793	control								-0.344995	-0.0091161	control	LifeLD_VilaAV_2018
	3.0508	0.914013	control								-0.205751	0.0464249	control	LifeLD_VilaAV_2018
	2.32293	0.804069	control								-0.305057	-0.022757	control	LifeLD_VilaAV_2018
	2.60923	0.848559	control								-0.351361	0.0872527	control	LifeLD_VilaAV_2018
	2.7659	0.870585	control								-0.152007	-0.00850598	control	LifeLD_VilaAV_2018
	3.16152	0.938918	control								-0.28281	-0.128898	control	LifeLD_VilaAV_2018
	2.88579	0.900406	control								-0.20619	-0.115203	control	LifeLD_VilaAV_2018
	3.18918	0.934625	control								-0.302846	0.141473	control	LifeLD_VilaAV_2018
	3.1401	0.914498	control								-0.299043	0.093425	control	LifeLD_VilaAV_2018
	3.0859	0.928303	control								-0.356209	0.102787	control	LifeLD_VilaAV_2018
	2.79811	0.840947	control								-0.340659	0.0486796	control	LifeLD_VilaAV_2018
	1.89251	0.758099	control								-0.273649	-0.06412	control	LifeLD_VilaAV_2018
	1.8814	0.661576	control								-0.162109	0.0979333	control	LifeLD_VilaAV_2018
	2.24801	0.860497	control								-0.310316	-0.0286121	control	LifeLD_VilaAV_2018
	3.019	0.920859	control								-0.245198	-0.0882921	control	LifeLD_VilaAV_2018
	3.15154	0.934786	control								-0.247049	-0.108226	control	LifeLD_VilaAV_2018
	3.31491	0.940864	control								-0.266068	-0.00309476	control	LifeLD_VilaAV_2018
	2.67097	0.878735	control								-0.282591	0.128312	control	LifeLD_VilaAV_2018
	3.03756	0.927129	control								-0.231545	0.136227	control	LifeLD_VilaAV_2018
	2.37284	0.804842	control								-0.350008	0.0733481	control	LifeLD_VilaAV_2018
	3.34613	0.948815	control								-0.201248	0.104198	control	LifeLD_VilaAV_2018
	2.90191	0.920749	control								-0.308969	0.0582703	control	LifeLD_VilaAV_2018
	1.96674	0.63337	control								-0.368914	0.101367	control	LifeLD_VilaAV_2018
	3.00835	0.932214	control								-0.286162	0.0639242	control	LifeLD_VilaAV_2018
	3.12828	0.932572	control								-0.350419	0.00192574	control	LifeLD_VilaAV_2018
	3.49366	0.951631	control								-0.220111	-0.0471781	control	LifeLD_VilaAV_2018
	3.07442	0.931547	control								-0.154005	-0.0736978	control	LifeLD_VilaAV_2018
	2.51241	0.864246	control								-0.126535	0.158421	control	LifeLD_VilaAV_2018
	2.84509	0.908686	control								-0.364273	-0.00918475	control	LifeLD_VilaAV_2018
	3.22976	0.941092	control								-0.214373	0.170093	control	LifeLD_VilaAV_2018
	3.09588	0.932237	control								-0.291303	0.0641484	control	LifeLD_VilaAV_2018
	2.23773	0.828285	control								-0.30921	-0.0104267	control	LifeLD_VilaAV_2018
	2.88409	0.892574	control								0.00977721	0.270039	control	LifeLD_VilaAV_2018
	3.31575	0.94884	control								-0.0914201	-0.123943	control	LifeLD_VilaAV_2018
	2.76308	0.878139	control								-0.317163	0.0299524	control	LifeLD_VilaAV_2018
	3.14774	0.938088	control								-0.318675	0.00915917	control	LifeLD_VilaAV_2018
	2.71129	0.879483	control								-0.224529	-0.0628112	control	LifeLD_VilaAV_2018
	2.98817	0.917755	control								-0.0509722	0.0622387	control	LifeLD_VilaAV_2018
	2.90554	0.900955	control								-0.21568	-0.111174	control	LifeLD_VilaAV_2018
	3.27668	0.946153	control								-0.323996	0.00762753	control	LifeLD_VilaAV_2018
	3.02314	0.930543	control								-0.33181	0.0153543	control	LifeLD_VilaAV_2018
	2.68583	0.89276	control								-0.372909	0.0629766	control	LifeLD_VilaAV_2018
	2.32263	0.771143	control								-0.346186	0.0327669	control	LifeLD_VilaAV_2018
	2.2965	0.755844	control								-0.230628	-0.0559524	IBD	LifeLD_VilaAV_2018
	2.88298	0.906143	control								-0.0282821	-0.222599	IBD	LifeLD_VilaAV_2018
	2.25388	0.806388	control								0.0433275	-0.123597	IBD	LifeLD_VilaAV_2018
	3.06559	0.930839	control								-0.18356	0.270947	IBD	LifeLD_VilaAV_2018
	3.24438	0.94603	control								0.243723	0.195633	IBD	LifeLD_VilaAV_2018
	2.62328	0.883415	control								-0.0726807	0.331568	IBD	LifeLD_VilaAV_2018
	3.08199	0.928665	control								-0.234443	0.176368	IBD	LifeLD_VilaAV_2018
	3.15513	0.92216	control								-0.254719	0.0526591	IBD	LifeLD_VilaAV_2018
	3.19643	0.932071	control								-0.160889	-0.0532489	IBD	LifeLD_VilaAV_2018
	3.15068	0.921874	control								0.133903	0.0670448	IBD	LifeLD_VilaAV_2018
	1.14239	0.418532	control								0.185721	-0.0578118	IBD	LifeLD_VilaAV_2018
	3.34646	0.937886	control								-0.00281844	-0.031466	IBD	LifeLD_VilaAV_2018
	3.35382	0.944351	control								-0.0763578	0.09105	IBD	LifeLD_VilaAV_2018
	3.15687	0.933816	control								-0.211604	0.0273032	IBD	LifeLD_VilaAV_2018
	1.74939	0.594034	control								0.0626501	0.271057	IBD	LifeLD_VilaAV_2018
	3.09351	0.914164	control								0.123183	0.0345179	IBD	LifeLD_VilaAV_2018
	2.81878	0.895892	control								-0.111924	-0.11712	IBD	LifeLD_VilaAV_2018
	3.52435	0.956413	control								0.181446	0.0849199	IBD	LifeLD_VilaAV_2018
	3.1066	0.91451	control								0.302448	0.240516	IBD	LifeLD_VilaAV_2018
	1.90718	0.633454	control								0.120454	0.0843853	IBD	LifeLD_VilaAV_2018
	2.93586	0.911005	control								-0.0670384	-0.193042	IBD	LifeLD_VilaAV_2018
	2.9367	0.913677	control								-0.277408	-0.0226991	IBD	LifeLD_VilaAV_2018
	2.89621	0.912592	control								-0.00273224	-0.128532	IBD	LifeLD_VilaAV_2018
	1.92301	0.630659	control								-0.272637	-0.0417066	IBD	LifeLD_VilaAV_2018
	2.73904	0.878624	control								-0.171787	-0.0258761	IBD	LifeLD_VilaAV_2018
	2.62172	0.887318	control								0.179623	-0.00991967	IBD	LifeLD_VilaAV_2018
	2.49301	0.831817	control								-0.100401	0.0419488	IBD	LifeLD_VilaAV_2018
	2.63781	0.889114	control								-0.239108	-0.0760561	IBD	LifeLD_VilaAV_2018
	2.93789	0.909742	control								-0.254241	0.0261589	IBD	LifeLD_VilaAV_2018
	3.13786	0.928228	control								-0.163706	0.0658232	IBD	LifeLD_VilaAV_2018
	3.3065	0.945029	control								-0.109099	-0.0766413	IBD	LifeLD_VilaAV_2018
	2.50087	0.806871	control								-0.0871348	0.15846	IBD	LifeLD_VilaAV_2018
	2.61069	0.881237	control								-0.0110287	0.0962765	IBD	LifeLD_VilaAV_2018
	2.67764	0.824634	control								-0.256862	-0.103889	IBD	LifeLD_VilaAV_2018
	2.97345	0.898572	control								-0.164519	0.0422338	IBD	LifeLD_VilaAV_2018
	3.23294	0.937328	control								-0.205567	0.00977823	IBD	LifeLD_VilaAV_2018
	3.07626	0.927074	control								-0.0239762	0.225728	IBD	LifeLD_VilaAV_2018
	3.36529	0.950759	control								-0.278912	0.251528	IBD	LifeLD_VilaAV_2018
	3.39002	0.951643	control								-0.269407	-0.0483095	IBD	LifeLD_VilaAV_2018
	2.51155	0.859868	control								-0.297548	0.0537281	IBD	LifeLD_VilaAV_2018
	3.2669	0.944894	control								-0.0592433	0.305793	IBD	LifeLD_VilaAV_2018
	3.3103	0.941943	control								-0.291858	0.0937088	IBD	LifeLD_VilaAV_2018
	3.06221	0.914368	control								-0.0977793	0.10139	IBD	LifeLD_VilaAV_2018
	3.08651	0.906328	control								-0.285218	0.01052	IBD	LifeLD_VilaAV_2018
	3.59294	0.957146	control								-0.346837	0.10388	IBD	LifeLD_VilaAV_2018
	2.95475	0.883146	control								-0.283017	0.155907	IBD	LifeLD_VilaAV_2018
	3.39815	0.953048	control								-0.188193	-0.00658699	IBD	LifeLD_VilaAV_2018
	2.4192	0.858019	control								-0.145737	0.0535366	IBD	LifeLD_VilaAV_2018
	3.09929	0.923273	control								-0.0384354	-0.0434606	IBD	LifeLD_VilaAV_2018
	1.76008	0.612624	control								-0.193062	-0.0595784	IBD	LifeLD_VilaAV_2018
	3.18571	0.935336	control								0.426104	-0.181429	IBD	LifeLD_VilaAV_2018
	3.15079	0.923834	control								0.231204	0.115277	IBD	LifeLD_VilaAV_2018
	1.63961	0.710463	IBD								0.00506293	-0.216348	IBD	LifeLD_VilaAV_2018
	1.06174	0.497409	IBD								0.238912	0.047013	IBD	LifeLD_VilaAV_2018
	1.678	0.753009	IBD								-0.252298	0.22033	IBD	LifeLD_VilaAV_2018
	1.85375	0.752043	IBD								0.2497	0.0618527	IBD	LifeLD_VilaAV_2018
	2.5161	0.870818	IBD								-0.274665	-0.0171735	IBD	LifeLD_VilaAV_2018
	1.01911	0.369637	IBD								0.188517	0.275308	IBD	LifeLD_VilaAV_2018
	2.39723	0.826183	IBD								-0.171228	-0.00377647	IBD	LifeLD_VilaAV_2018
	0.608507	0.245573	IBD								0.274536	0.0620482	IBD	LifeLD_VilaAV_2018
	2.31439	0.841671	IBD								0.298112	0.281921	IBD	LifeLD_VilaAV_2018
	2.38853	0.838564	IBD								-0.287776	0.00392578	IBD	LifeLD_VilaAV_2018
	2.62412	0.849651	IBD								-0.304129	0.00658108	IBD	LifeLD_VilaAV_2018
	2.38226	0.848431	IBD								-0.297059	0.0127689	IBD	LifeLD_VilaAV_2018
	1.58689	0.678088	IBD								-0.18669	0.00504986	IBD	LifeLD_VilaAV_2018
	2.03034	0.820711	IBD								0.0413942	0.301738	IBD	LifeLD_VilaAV_2018
	2.284	0.845793	IBD								-0.145717	-0.0684803	IBD	LifeLD_VilaAV_2018
	1.56346	0.557231	IBD								-0.188516	-0.133419	IBD	LifeLD_VilaAV_2018
	1.93061	0.791319	IBD								-0.175167	-0.0612115	IBD	LifeLD_VilaAV_2018
	2.11088	0.832392	IBD								-0.239661	-0.0314642	IBD	LifeLD_VilaAV_2018
	2.25405	0.794144	IBD								-0.150855	-0.0526464	IBD	LifeLD_VilaAV_2018
	2.88937	0.912652	IBD								0.219096	0.415364	IBD	LifeLD_VilaAV_2018
	2.50237	0.881136	IBD								-0.20348	0.0891156	IBD	LifeLD_VilaAV_2018
	1.61266	0.647172	IBD								-0.163914	0.0142154	IBD	LifeLD_VilaAV_2018
	2.8955	0.918292	IBD								-0.298818	0.163451	IBD	LifeLD_VilaAV_2018
	2.34124	0.857587	IBD								0.191385	0.135566	IBD	LifeLD_VilaAV_2018
	1.06736	0.44998	IBD								-0.299848	0.0722031	IBD	LifeLD_VilaAV_2018
	2.00801	0.784801	IBD								-0.119533	0.109385	IBD	LifeLD_VilaAV_2018
	2.40716	0.847704	IBD								0.223823	0.314584	IBD	LifeLD_VilaAV_2018
	2.55896	0.888088	IBD								-0.207513	0.00814367	IBD	LifeLD_VilaAV_2018
	1.25046	0.534635	IBD								-0.139859	-0.00455565	IBD	LifeLD_VilaAV_2018
	1.39408	0.683842	IBD								-0.197209	-0.0606412	IBD	LifeLD_VilaAV_2018
	2.05846	0.810751	IBD								0.106765	-0.106731	IBD	LifeLD_VilaAV_2018
	1.96526	0.798552	IBD								-0.169006	-0.0455711	IBD	LifeLD_VilaAV_2018
	2.86357	0.905535	IBD								-0.301831	-0.0415252	IBD	LifeLD_VilaAV_2018
	2.88822	0.913554	IBD								-0.278047	0.0167213	IBD	LifeLD_VilaAV_2018
	2.79129	0.908698	IBD								-0.0527055	-0.147076	IBD	LifeLD_VilaAV_2018
	2.9418	0.92562	IBD								0.272623	0.363942	IBD	LifeLD_VilaAV_2018
	2.11492	0.821061	IBD								-0.0923622	0.0557626	IBD	LifeLD_VilaAV_2018
	2.47812	0.870226	IBD								0.0982996	0.117752	IBD	LifeLD_VilaAV_2018
	2.62798	0.885867	IBD								-0.239849	0.0682924	IBD	LifeLD_VilaAV_2018
	2.70141	0.878177	IBD								-0.0489236	-0.13389	IBD	LifeLD_VilaAV_2018
	2.9845	0.920764	IBD								-0.219441	0.0273552	IBD	LifeLD_VilaAV_2018
	2.51006	0.868226	IBD								-0.172317	0.115017	IBD	LifeLD_VilaAV_2018
	2.44543	0.853238	IBD								-0.304338	0.0250364	IBD	LifeLD_VilaAV_2018
	2.76789	0.907064	IBD								0.234961	0.236186	IBD	LifeLD_VilaAV_2018
	2.62767	0.894972	IBD								-0.10708	-0.134405	IBD	LifeLD_VilaAV_2018
	2.93304	0.922975	IBD								0.116314	0.0530884	IBD	LifeLD_VilaAV_2018
	1.94656	0.795719	IBD								0.309944	0.48408	IBD	LifeLD_VilaAV_2018
	2.76634	0.904546	IBD								-0.285252	-0.041716	IBD	LifeLD_VilaAV_2018
	2.98541	0.923513	IBD								-0.0551637	-0.0866407	IBD	LifeLD_VilaAV_2018
	2.45389	0.82976	IBD								0.293882	0.418331	IBD	LifeLD_VilaAV_2018
	2.28479	0.853223	IBD								-0.170401	0.0449105	IBD	LifeLD_VilaAV_2018
	2.38601	0.88227	IBD								-0.014481	0.13358	IBD	LifeLD_VilaAV_2018
	2.9099	0.924103	IBD								0.199365	0.310324	IBD	LifeLD_VilaAV_2018
	2.8118	0.891104	IBD								-0.153781	0.279354	IBD	LifeLD_VilaAV_2018
	2.82855	0.894117	IBD								-0.044342	-0.0771481	IBD	LifeLD_VilaAV_2018
	3.02634	0.927351	IBD								-0.0743755	0.0869634	IBD	LifeLD_VilaAV_2018
	3.00003	0.935461	IBD								-0.345055	-0.0142256	IBD	LifeLD_VilaAV_2018
	2.78499	0.887694	IBD								-0.379485	0.13484	IBD	LifeLD_VilaAV_2018
	2.97942	0.924442	IBD								0.0803584	-0.0212862	IBD	LifeLD_VilaAV_2018
	3.31716	0.951278	IBD								-0.173722	0.0499057	IBD	LifeLD_VilaAV_2018
	3.00488	0.934985	IBD								-0.192957	-0.0736302	IBD	LifeLD_VilaAV_2018
	2.79782	0.889432	IBD								-0.0968252	-0.204105	IBD	LifeLD_VilaAV_2018
	2.48526	0.882855	IBD								0.0264199	0.103503	IBD	LifeLD_VilaAV_2018
	2.82102	0.922367	IBD								-0.232596	0.0703294	IBD	LifeLD_VilaAV_2018
	2.52539	0.87384	IBD								-0.0482181	0.0153023	IBD	LifeLD_VilaAV_2018
	2.89684	0.919081	IBD								-0.236605	-0.0380525	IBD	LifeLD_VilaAV_2018
	2.5035	0.852093	IBD								-0.27496	-0.0218278	IBD	LifeLD_VilaAV_2018
	3.09262	0.932617	IBD								0.164299	0.222447	IBD	LifeLD_VilaAV_2018
	2.15677	0.798401	IBD								-0.218952	-0.0278995	IBD	LifeLD_VilaAV_2018
	2.51165	0.879523	IBD								-0.0734453	-0.079905	IBD	LifeLD_VilaAV_2018
	2.94633	0.927464	IBD								0.162784	0.138626	IBD	LifeLD_VilaAV_2018
	2.63297	0.87418	IBD								-0.309275	0.0879647	IBD	LifeLD_VilaAV_2018
	2.75853	0.911803	IBD								-0.215187	0.173849	IBD	LifeLD_VilaAV_2018
	2.67083	0.89391	IBD								0.274498	0.460652	IBD	LifeLD_VilaAV_2018
	2.73904	0.907952	IBD								0.235461	-0.0946912	IBD	LifeLD_VilaAV_2018
	3.10275	0.93372	IBD								0.0680518	0.199802	IBD	LifeLD_VilaAV_2018
	2.87653	0.91364	IBD								0.339234	0.101229	IBD	LifeLD_VilaAV_2018
	2.55281	0.867574	IBD								0.0668299	0.0365886	IBD	LifeLD_VilaAV_2018
	2.66578	0.885411	IBD								-0.154939	0.277386	IBD	LifeLD_VilaAV_2018
	2.95558	0.90926	IBD								-0.198226	-0.0141423	IBD	LifeLD_VilaAV_2018
	2.98829	0.916942	IBD								0.254362	0.367045	IBD	LifeLD_VilaAV_2018
	3.12899	0.930232	IBD								-0.117874	-0.0183318	IBD	LifeLD_VilaAV_2018
	2.22898	0.857451	IBD								-0.145485	0.202866	IBD	LifeLD_VilaAV_2018
	2.54388	0.88248	IBD								-0.240459	0.0691899	IBD	LifeLD_VilaAV_2018
	3.0662	0.932241	IBD								-0.300563	-0.00670287	IBD	LifeLD_VilaAV_2018
	2.28736	0.866621	IBD								-0.110078	0.0330725	IBD	LifeLD_VilaAV_2018
	2.77252	0.911585	IBD								-0.323321	0.0410759	IBD	LifeLD_VilaAV_2018
	2.061	0.807504	IBD								-0.238162	0.0129006	IBD	LifeLD_VilaAV_2018
	2.93229	0.916642	IBD								-0.185886	-0.0908936	IBD	LifeLD_VilaAV_2018
	2.34808	0.85311	IBD								-0.0741933	-0.124821	IBD	LifeLD_VilaAV_2018
	3.05321	0.927171	IBD								-0.313226	-0.0652134	IBD	LifeLD_VilaAV_2018
	2.60385	0.904239	IBD								-0.113031	-0.181459	IBD	LifeLD_VilaAV_2018
	2.45071	0.886488	IBD								-0.170511	-0.0944451	IBD	LifeLD_VilaAV_2018
	2.90338	0.915684	IBD								-0.0513135	-0.146131	IBD	LifeLD_VilaAV_2018
	2.73724	0.903519	IBD								-0.179367	-0.0448924	IBD	LifeLD_VilaAV_2018
	2.59827	0.83634	IBD								-0.0971209	-0.0278517	IBD	LifeLD_VilaAV_2018
	3.0883	0.930852	IBD								-0.319244	0.0425483	IBD	LifeLD_VilaAV_2018
	1.94989	0.785542	IBD								-0.117432	0.0474972	IBD	LifeLD_VilaAV_2018
	2.87217	0.909842	IBD								-0.155792	-0.085392	IBD	LifeLD_VilaAV_2018
	3.23359	0.943983	IBD								-0.27386	0.00303213	IBD	LifeLD_VilaAV_2018
	3.04859	0.925361	IBD								-0.102918	-0.0690488	IBD	LifeLD_VilaAV_2018
	2.68301	0.886007	IBD								-0.146924	-0.0178061	IBD	LifeLD_VilaAV_2018
	3.02148	0.927961	IBD								-0.255562	-0.0751376	IBD	LifeLD_VilaAV_2018
	1.79768	0.766661	IBD								0.00560096	-0.148225	IBD	LifeLD_VilaAV_2018
	2.98491	0.923278	IBD								-0.310313	-0.0666451	IBD	LifeLD_VilaAV_2018
	2.53389	0.869529	IBD								-0.0244164	0.184482	IBD	LifeLD_VilaAV_2018
	2.27575	0.829811	IBD								-0.0468274	-0.143089	IBD	LifeLD_VilaAV_2018
	2.56196	0.873057	IBD								0.282156	0.27001	IBD	LifeLD_VilaAV_2018
	2.90437	0.921408	IBD								-0.209067	-0.0369288	IBD	LifeLD_VilaAV_2018
	2.25281	0.839011	IBD								-0.133921	0.135793	IBD	LifeLD_VilaAV_2018
	2.52379	0.881289	IBD								-0.12626	-0.0181907	IBD	LifeLD_VilaAV_2018
	2.64083	0.881796	IBD								-0.0340976	-0.0679057	IBD	LifeLD_VilaAV_2018
	3.10728	0.930517	IBD								0.260843	0.208211	IBD	LifeLD_VilaAV_2018
	3.30277	0.947265	IBD								-0.290642	-0.0135187	IBD	LifeLD_VilaAV_2018
	2.85827	0.916297	IBD								-0.260081	-0.0226605	IBD	LifeLD_VilaAV_2018
	2.76991	0.908232	IBD								-0.23238	-0.0252752	IBD	LifeLD_VilaAV_2018
	3.10836	0.935657	IBD								-0.0840786	-0.16327	IBD	LifeLD_VilaAV_2018
	2.95145	0.918076	IBD								-0.306685	0.0305186	IBD	LifeLD_VilaAV_2018
	3.24125	0.948004	IBD								-0.221809	0.0387952	IBD	LifeLD_VilaAV_2018
	1.85641	0.824326	IBD								0.0243567	0.108135	IBD	LifeLD_VilaAV_2018
	2.59493	0.883813	IBD								-0.152026	0.0761447	IBD	LifeLD_VilaAV_2018
	2.48706	0.882248	IBD								-0.36289	0.0700807	IBD	LifeLD_VilaAV_2018
	2.54598	0.874937	IBD								0.244058	0.430478	IBD	LifeLD_VilaAV_2018
	3.24173	0.943112	IBD								-0.323322	-0.00950584	IBD	LifeLD_VilaAV_2018
	2.43793	0.829685	IBD								-0.0490081	0.0133745	IBD	LifeLD_VilaAV_2018
	2.36903	0.859925	IBD								-0.0626267	0.177799	IBD	LifeLD_VilaAV_2018
	2.76334	0.852065	IBD								0.180378	0.349431	IBD	LifeLD_VilaAV_2018
	2.02244	0.778457	IBD								-0.292352	0.0180577	IBD	LifeLD_VilaAV_2018
	2.81895	0.903274	IBD								-0.100229	0.182483	IBD	LifeLD_VilaAV_2018
	2.52467	0.881553	IBD								-0.128367	-0.00203943	IBD	LifeLD_VilaAV_2018
	1.76413	0.74569	IBD								-0.295733	0.0183929	IBD	LifeLD_VilaAV_2018
	3.18442	0.932274	IBD								-0.291718	0.0603909	IBD	LifeLD_VilaAV_2018
	3.11458	0.928877	IBD								-0.3824	0.197753	IBD	LifeLD_VilaAV_2018
	1.19961	0.59858	IBD								-0.161203	-0.119644	IBD	LifeLD_VilaAV_2018
	3.0729	0.931903	IBD								-0.285751	-0.0895773	IBD	LifeLD_VilaAV_2018
	2.62434	0.892583	IBD								-0.325274	0.0599224	IBD	LifeLD_VilaAV_2018
	1.76468	0.735619	IBD								-0.175154	-0.122546	IBD	LifeLD_VilaAV_2018
	2.32387	0.864515	IBD								-0.362874	0.0952086	IBD	LifeLD_VilaAV_2018
	2.7889	0.89796	IBD								-0.305762	-0.0742832	IBD	LifeLD_VilaAV_2018
	2.63669	0.86131	IBD								0.345011	0.132893	IBD	LifeLD_VilaAV_2018
	2.95073	0.927914	IBD								-0.266204	0.0379231	IBD	LifeLD_VilaAV_2018
	2.83486	0.920214	IBD								-0.178205	-0.031718	IBD	LifeLD_VilaAV_2018
	2.66159	0.885421	IBD								-0.186485	0.0775378	IBD	LifeLD_VilaAV_2018
	2.58537	0.881454	IBD								-0.257258	0.0437428	IBD	LifeLD_VilaAV_2018
	2.98208	0.915217	IBD								-0.238474	0.0278335	IBD	LifeLD_VilaAV_2018
	2.90384	0.900615	IBD								0.012886	-0.198773	IBD	LifeLD_VilaAV_2018
	2.83832	0.909634	IBD								-0.164831	-0.100385	IBD	LifeLD_VilaAV_2018
	2.99677	0.922672	IBD								-0.153491	0.144891	IBD	LifeLD_VilaAV_2018
	2.52978	0.87845	IBD								0.129871	0.00724461	IBD	LifeLD_VilaAV_2018
	3.08201	0.932221	IBD								0.23047	0.0499483	IBD	LifeLD_VilaAV_2018
	3.07379	0.936974	IBD								-0.0210174	0.210888	IBD	LifeLD_VilaAV_2018
	1.65017	0.749898	IBD								-0.182665	0.0706879	IBD	LifeLD_VilaAV_2018
	3.20682	0.94189	IBD								-0.349665	0.0320463	IBD	LifeLD_VilaAV_2018
	3.01462	0.929087	IBD								-0.237694	0.00542922	IBD	LifeLD_VilaAV_2018
	2.70092	0.910722	IBD								0.160376	0.181735	IBD	LifeLD_VilaAV_2018
	2.57879	0.86552	IBD								0.143878	-0.034497	IBD	LifeLD_VilaAV_2018
	2.55938	0.874813	IBD								0.229243	0.283158	IBD	LifeLD_VilaAV_2018
	1.72297	0.79185	IBD								-0.19535	0.0016373	IBD	LifeLD_VilaAV_2018
	2.62719	0.888943	IBD								0.363728	0.518035	IBD	LifeLD_VilaAV_2018
	2.81613	0.923212	IBD								-0.233521	0.0176773	IBD	LifeLD_VilaAV_2018
	2.0548	0.819881	IBD								-0.202707	-0.0235574	IBD	LifeLD_VilaAV_2018
	2.56368	0.858589	IBD								0.202846	0.442605	IBD	LifeLD_VilaAV_2018
	2.47085	0.877539	IBD								-0.199141	-0.124701	IBD	LifeLD_VilaAV_2018
	2.58429	0.855521	IBD								-0.215885	-0.0550238	IBD	LifeLD_VilaAV_2018
	1.51634	0.731369	IBD								-0.207859	-0.078588	IBD	LifeLD_VilaAV_2018
	2.75968	0.861951	IBD								-0.279525	-0.0817654	IBD	LifeLD_VilaAV_2018
	2.50491	0.869173	IBD								0.0359329	0.0548069	IBD	LifeLD_VilaAV_2018
	3.05293	0.908701	IBD								0.352391	0.119783	IBD	LifeLD_VilaAV_2018
	2.78102	0.904856	IBD								-0.136786	-0.0560309	IBD	LifeLD_VilaAV_2018
	2.48438	0.869657	IBD								-0.309533	0.0927008	IBD	LifeLD_VilaAV_2018
	2.79133	0.897984	IBD								-0.225352	0.0400795	IBD	LifeLD_VilaAV_2018
	2.72988	0.864802	IBD								-0.347409	0.0211102	IBD	LifeLD_VilaAV_2018
	3.11194	0.930832	IBD								-0.18689	0.0264994	IBD	LifeLD_VilaAV_2018
	3.02788	0.928178	IBD								-0.139693	0.109898	IBD	LifeLD_VilaAV_2018
	3.23473	0.940155	IBD								-0.232851	-0.052294	IBD	LifeLD_VilaAV_2018
	3.19463	0.935418	IBD								-0.147733	-0.0954473	IBD	LifeLD_VilaAV_2018
	2.88854	0.906989	IBD								0.325397	-0.0377556	IBD	LifeLD_VilaAV_2018
	2.77583	0.907782	IBD								-0.214348	-0.0468995	IBD	LifeLD_VilaAV_2018
	3.13977	0.925825	IBD								-0.0634496	-0.130013	IBD	LifeLD_VilaAV_2018
	3.21158	0.942651	IBD								-0.151956	-0.10406	IBD	LifeLD_VilaAV_2018
	2.98847	0.930517	IBD								-0.194202	0.0306049	IBD	LifeLD_VilaAV_2018
	2.77548	0.891056	IBD								0.0342787	-0.122992	IBD	LifeLD_VilaAV_2018
	2.36795	0.766873	IBD								-0.245327	0.0673004	IBD	LifeLD_VilaAV_2018
	3.20355	0.945372	IBD								0.251638	0.134577	IBD	LifeLD_VilaAV_2018
	2.85237	0.903737	IBD								-0.330711	-0.0327404	IBD	LifeLD_VilaAV_2018
	3.06135	0.925321	IBD								-0.110262	-0.0142838	IBD	LifeLD_VilaAV_2018
	3.16947	0.927777	IBD								-0.296571	-0.0556042	IBD	LifeLD_VilaAV_2018
	2.87915	0.916067	IBD								0.139704	0.194134	IBD	LifeLD_VilaAV_2018
	3.17613	0.938975	IBD								0.0565465	0.196533	IBD	LifeLD_VilaAV_2018
	2.45046	0.836276	IBD								-0.311529	0.0695108	IBD	LifeLD_VilaAV_2018
	3.134	0.938842	IBD								-0.0994886	0.036973	IBD	LifeLD_VilaAV_2018
	2.05764	0.802123	IBD								-0.236918	0.108668	IBD	LifeLD_VilaAV_2018
	2.6715	0.879194	IBD								-0.0432246	0.221975	IBD	LifeLD_VilaAV_2018
	3.00387	0.931885	IBD								-0.300374	0.0692867	IBD	LifeLD_VilaAV_2018
	2.81441	0.924959	IBD								-0.170448	0.0546873	IBD	LifeLD_VilaAV_2018
	2.8281	0.92064	IBD								-0.0321662	0.27134	IBD	LifeLD_VilaAV_2018
	1.33247	0.544847	IBD								-0.200468	0.0475565	IBD	LifeLD_VilaAV_2018
	3.06155	0.926088	IBD								-0.316713	-0.00124897	IBD	LifeLD_VilaAV_2018
	2.76506	0.901906	IBD								-0.171248	0.12135	IBD	LifeLD_VilaAV_2018
	2.78981	0.903517	IBD								-0.0544348	-0.0833073	IBD	LifeLD_VilaAV_2018
	2.78114	0.848894	IBD								-0.364268	0.0233857	IBD	LifeLD_VilaAV_2018
	2.9584	0.920709	IBD								-0.160186	0.0158261	IBD	LifeLD_VilaAV_2018
	2.92094	0.923731	IBD								0.284953	0.15473	IBD	LifeLD_VilaAV_2018
	2.99012	0.932899	IBD								0.0142906	-0.15763	IBD	LifeLD_VilaAV_2018
	2.87753	0.926176	IBD								-0.222086	-0.0849365	IBD	LifeLD_VilaAV_2018
	2.60394	0.862263	IBD								-0.0590471	-0.174211	IBD	LifeLD_VilaAV_2018
	2.08413	0.826041	IBD								-0.149186	-0.117837	IBD	LifeLD_VilaAV_2018
	2.96578	0.923446	IBD								0.034089	0.320486	IBD	LifeLD_VilaAV_2018
	2.87602	0.886279	IBD								-0.206101	-0.115668	IBD	LifeLD_VilaAV_2018
	2.32029	0.831002	IBD								-0.2172	0.17163	IBD	LifeLD_VilaAV_2018
	2.48854	0.896851	IBD								-0.311283	0.0974178	IBD	LifeLD_VilaAV_2018
	3.06434	0.920626	IBD								-0.0385799	0.0367532	IBD	LifeLD_VilaAV_2018
	2.85167	0.898975	IBD								-0.105603	-0.0376746	IBD	LifeLD_VilaAV_2018
	2.8017	0.871823	IBD								-0.0286556	0.128936	IBD	LifeLD_VilaAV_2018
	2.98117	0.923367	IBD								-0.318758	0.0964055	IBD	LifeLD_VilaAV_2018
	2.77575	0.900769	IBD								0.246673	0.174981	IBD	LifeLD_VilaAV_2018
	2.31714	0.857089	IBD								-0.323215	0.10053	IBD	LifeLD_VilaAV_2018
	3.25819	0.934539	IBD								-0.288133	-0.0189498	IBD	LifeLD_VilaAV_2018
	2.98528	0.927404	IBD								0.161446	-0.067217	IBD	LifeLD_VilaAV_2018
	2.43936	0.827358	IBD								-0.101872	-0.0580528	IBD	LifeLD_VilaAV_2018
	3.07104	0.935978	IBD								-0.0359549	0.0757798	IBD	LifeLD_VilaAV_2018
	2.58698	0.878383	IBD								-0.131993	-0.138258	IBD	LifeLD_VilaAV_2018
	3.08927	0.936953	IBD								0.312453	0.0113912	IBD	LifeLD_VilaAV_2018
	2.42511	0.873611	IBD								-0.259622	0.112164	IBD	LifeLD_VilaAV_2018
	2.94264	0.908679	IBD								0.0844155	0.276379	IBD	LifeLD_VilaAV_2018
	2.99117	0.91441	IBD								-0.0876089	-0.0563859	IBD	LifeLD_VilaAV_2018
	3.06092	0.923914	IBD								-0.261474	0.113418	IBD	LifeLD_VilaAV_2018
	2.46451	0.859556	IBD								-0.136629	-0.104581	IBD	LifeLD_VilaAV_2018
	2.87607	0.914895	IBD								-0.0135525	-0.0623337	IBD	LifeLD_VilaAV_2018
	2.76092	0.884072	IBD								-0.221397	-0.0667461	IBD	LifeLD_VilaAV_2018
	3.34808	0.951665	IBD								-0.132544	-0.149698	IBD	LifeLD_VilaAV_2018
	2.33738	0.780601	IBD								0.0988681	-0.0570711	IBD	LifeLD_VilaAV_2018
	2.40397	0.861736	IBD								0.27794	0.331016	IBD	LifeLD_VilaAV_2018
	2.08411	0.807447	IBD								-0.302291	-0.0245315	IBD	LifeLD_VilaAV_2018
	1.85447	0.707363	IBD								-0.0878232	0.122379	IBD	LifeLD_VilaAV_2018
	2.46606	0.831304	IBD								-0.171398	-0.0515274	IBD	LifeLD_VilaAV_2018
	2.71457	0.863511	IBD								-0.299038	-0.0673621	IBD	LifeLD_VilaAV_2018
	3.11723	0.933671	IBD								-0.158292	0.000332459	IBD	LifeLD_VilaAV_2018
	1.9001	0.74041	IBD								-0.260477	-0.0625978	IBD	LifeLD_VilaAV_2018
	2.30444	0.868717	IBD								-0.167451	0.0251474	IBD	LifeLD_VilaAV_2018
	2.00631	0.775167	IBD								-0.250668	-0.0486739	IBD	LifeLD_VilaAV_2018
	3.14614	0.930918	IBD								0.0038623	0.229761	IBD	LifeLD_VilaAV_2018
	1.48715	0.688839	IBD								-0.275868	0.0361781	IBD	LifeLD_VilaAV_2018
	3.02933	0.920029	IBD								-0.103138	-0.120165	IBD	LifeLD_VilaAV_2018
	3.03711	0.919147	IBD								-0.15237	0.118693	IBD	LifeLD_VilaAV_2018
	1.86453	0.745391	IBD								-0.337391	0.0482566	IBD	LifeLD_VilaAV_2018
	3.34494	0.948162	IBD								-0.164267	0.105647	IBD	LifeLD_VilaAV_2018
	2.98011	0.916416	IBD								-0.218022	-0.0932041	IBD	LifeLD_VilaAV_2018
	3.34278	0.950471	IBD								0.00491615	-0.164096	IBD	LifeLD_VilaAV_2018
	3.00383	0.924811	IBD								-0.289407	0.18354	IBD	LifeLD_VilaAV_2018
	2.42188	0.877995	IBD								-0.282234	0.0922057	IBD	LifeLD_VilaAV_2018
	2.33152	0.863446	IBD								-0.319307	0.0154561	IBD	LifeLD_VilaAV_2018
	2.66119	0.900125	IBD								-0.307632	0.103145	IBD	LifeLD_VilaAV_2018
	2.72908	0.883539	IBD								-0.134541	-0.0130086	IBD	LifeLD_VilaAV_2018
	3.13755	0.9387	IBD								-0.109443	-0.213781	IBD	LifeLD_VilaAV_2018
	2.81842	0.898541	IBD								-0.336189	0.000285298	IBD	LifeLD_VilaAV_2018
	3.21647	0.93802	IBD								-0.202387	0.0690232	IBD	LifeLD_VilaAV_2018
	2.86601	0.925866	IBD								-0.176378	-0.0753047	IBD	LifeLD_VilaAV_2018
	3.08122	0.930573	IBD								-0.383659	0.0376324	IBD	LifeLD_VilaAV_2018
	2.96736	0.927947	IBD								-0.00340481	0.19592	IBD	LifeLD_VilaAV_2018
	2.48789	0.878823	IBD								0.133522	0.335134	IBD	LifeLD_VilaAV_2018
	2.68105	0.87829	IBD								-0.262388	-0.0399667	IBD	LifeLD_VilaAV_2018
	2.84597	0.891622	IBD								0.189256	0.365742	IBD	LifeLD_VilaAV_2018
	3.02935	0.921719	IBD								-0.240426	-0.0183099	IBD	LifeLD_VilaAV_2018
	2.73604	0.88895	IBD								-0.207064	-0.0914078	IBD	LifeLD_VilaAV_2018
	2.71698	0.886767	IBD								-0.229207	-0.0461602	IBD	LifeLD_VilaAV_2018
	3.09579	0.929509	IBD								-0.0525786	-0.163816	IBD	LifeLD_VilaAV_2018
	1.80064	0.729858	IBD								0.0661434	0.348228	IBD	LifeLD_VilaAV_2018
	3.15322	0.937557	IBD								-0.204531	-0.0873701	IBD	LifeLD_VilaAV_2018
	2.92905	0.927057	IBD								-0.308047	-0.0307986	IBD	LifeLD_VilaAV_2018
	2.93759	0.919188	IBD								0.092685	0.265204	IBD	LifeLD_VilaAV_2018
	0.778219	0.394358	IBD								0.153519	0.407879	IBD	LifeLD_VilaAV_2018
	1.97893	0.775127	IBD								-0.304329	-0.0222693	IBD	LifeLD_VilaAV_2018
	2.64991	0.902904	IBD								-0.213836	0.00505101	IBD	LifeLD_VilaAV_2018
	2.22605	0.782307	IBD								0.0423369	-0.191152	IBD	LifeLD_VilaAV_2018
	2.171	0.824219	IBD								0.0356813	0.257182	IBD	LifeLD_VilaAV_2018
	2.05763	0.795668	IBD								-0.320016	0.0135949	IBD	LifeLD_VilaAV_2018
	2.70309	0.874873	IBD								-0.197059	0.0176817	IBD	LifeLD_VilaAV_2018
	3.21565	0.944204	IBD								-0.276312	0.0660923	IBD	LifeLD_VilaAV_2018
	2.82367	0.910151	IBD								-0.23904	0.194196	IBD	LifeLD_VilaAV_2018
	2.69554	0.896327	IBD								-0.344892	0.0963433	IBD	LifeLD_VilaAV_2018
	3.09941	0.932871	IBD								-0.261624	-0.0749682	IBD	LifeLD_VilaAV_2018
	2.88523	0.919333	IBD								-0.298091	-0.0753122	IBD	LifeLD_VilaAV_2018
	2.59775	0.890365	IBD								-0.303355	0.0596106	IBD	LifeLD_VilaAV_2018
	3.03065	0.9299	IBD								-0.0934048	0.0866601	IBD	LifeLD_VilaAV_2018
	2.63719	0.885539	IBD								-0.0819569	0.174668	IBD	LifeLD_VilaAV_2018
	1.79718	0.728533	IBD								-0.0718495	0.163774	IBD	LifeLD_VilaAV_2018
	2.76555	0.911558	IBD								-0.198832	-0.0992113	IBD	LifeLD_VilaAV_2018
	2.97817	0.917539	IBD								-0.194527	-0.0949048	IBD	LifeLD_VilaAV_2018
	3.24902	0.946267	IBD								-0.187786	-0.0746369	IBD	LifeLD_VilaAV_2018
	3.10877	0.930226	IBD								-0.188162	0.0764633	IBD	LifeLD_VilaAV_2018
	2.35404	0.86277	IBD								-0.0316318	0.249521	IBD	LifeLD_VilaAV_2018
	3.29634	0.947675	IBD								0.00471303	0.228952	IBD	LifeLD_VilaAV_2018
	2.92204	0.916543	IBD								-0.124633	-0.0221433	IBD	LifeLD_VilaAV_2018
	2.97561	0.930559	IBD								-0.156733	0.292048	IBD	LifeLD_VilaAV_2018
	2.8639	0.915631	IBD								-0.166523	0.0693414	IBD	LifeLD_VilaAV_2018
	3.06667	0.932703	IBD								-0.184838	-0.0430179	IBD	LifeLD_VilaAV_2018
	2.82514	0.914576	IBD								-0.306106	-0.042729	IBD	LifeLD_VilaAV_2018
	2.65886	0.879976	IBD								0.153234	0.315816	IBD	LifeLD_VilaAV_2018
	2.19685	0.8392	IBD								0.286581	-0.153474	IBD	LifeLD_VilaAV_2018
	2.39309	0.81277	IBD								-0.346409	-0.00310932	IBD	LifeLD_VilaAV_2018
	2.94882	0.920026	IBD								-0.275503	0.178392	IBD	LifeLD_VilaAV_2018
	2.56761	0.878098	IBD								0.195625	0.114093	IBD	LifeLD_VilaAV_2018
	3.19918	0.941612	IBD								0.311675	-0.178555	control	HMP_2019_ibdmdb
	1.84567	0.691591	IBD								0.147552	-0.285119	IBD	HMP_2019_ibdmdb
	3.01915	0.930549	IBD								0.289206	-0.18143	IBD	HMP_2019_ibdmdb
	1.94715	0.749311	IBD								0.259402	-0.227994	IBD	HMP_2019_ibdmdb
	2.83414	0.89113	IBD								0.244168	-0.226209	IBD	HMP_2019_ibdmdb
	2.45846	0.850739	IBD								0.3781	-0.262896	IBD	HMP_2019_ibdmdb
	3.03505	0.934855	IBD								0.150311	-0.149377	IBD	HMP_2019_ibdmdb
	2.34234	0.828191	IBD								0.279976	-0.217559	IBD	HMP_2019_ibdmdb
	2.9102	0.917018	IBD								0.306051	-0.31348	IBD	HMP_2019_ibdmdb
	2.55177	0.896426	IBD								0.332488	0.0227373	IBD	HMP_2019_ibdmdb
	3.22061	0.937116	IBD								0.262056	-0.289863	IBD	HMP_2019_ibdmdb
	3.30539	0.94983	IBD								0.347989	-0.155715	IBD	HMP_2019_ibdmdb
	2.49501	0.871612	IBD								0.0916418	-0.231082	IBD	HMP_2019_ibdmdb
	1.94379	0.764063	IBD								0.105869	0.0111283	IBD	HMP_2019_ibdmdb
	3.11607	0.937809	IBD								0.262774	0.0787595	IBD	HMP_2019_ibdmdb
	2.80284	0.906083	IBD								0.236214	-0.247965	IBD	HMP_2019_ibdmdb
	3.11859	0.933581	IBD								0.395475	-0.266717	control	HMP_2019_ibdmdb
	3.04581	0.932878	IBD								0.327786	-0.311779	IBD	HMP_2019_ibdmdb
	3.24099	0.946322	IBD								0.161431	-0.221109	control	HMP_2019_ibdmdb
	2.75071	0.888412	IBD								0.186703	-0.168802	IBD	HMP_2019_ibdmdb
	2.74832	0.922137	IBD								0.311177	-0.215057	control	HMP_2019_ibdmdb
	3.04555	0.93094	IBD								0.261447	-0.197698	IBD	HMP_2019_ibdmdb
	2.10419	0.844765	IBD								0.00510816	-0.106917	control	HMP_2019_ibdmdb
	2.72799	0.898628	IBD								0.256273	-0.133466	IBD	HMP_2019_ibdmdb
	2.98937	0.920573	IBD								0.312074	-0.31564	control	HMP_2019_ibdmdb
	3.32263	0.949687	IBD								0.371062	-0.275384	control	HMP_2019_ibdmdb
	2.82712	0.916203	IBD								0.154416	-0.0215852	control	HMP_2019_ibdmdb
	2.03959	0.741027	IBD								0.171767	-0.105527	IBD	HMP_2019_ibdmdb
	2.93653	0.914475	IBD								0.320312	-0.0135307	IBD	HMP_2019_ibdmdb
	3.17246	0.940342	IBD								0.299098	0.0892536	control	HMP_2019_ibdmdb
	2.65882	0.868971	IBD								0.0506466	-0.0590905	IBD	HMP_2019_ibdmdb
	2.96548	0.93554	IBD								0.28585	-0.0629922	IBD	HMP_2019_ibdmdb
	3.15946	0.939555	IBD								0.282279	-0.35741	IBD	HMP_2019_ibdmdb
	2.68511	0.896757	IBD								0.371889	-0.290456	IBD	HMP_2019_ibdmdb
	2.68518	0.904456	IBD								0.378667	-0.307734	IBD	HMP_2019_ibdmdb
	3.16182	0.935819	IBD								0.313836	-0.128779	IBD	HMP_2019_ibdmdb
	2.81507	0.901322	IBD								0.389268	-0.217295	IBD	HMP_2019_ibdmdb
	2.84661	0.912803	IBD								0.161108	-0.156548	IBD	HMP_2019_ibdmdb
	2.8583	0.91385	IBD								0.15336	-0.124012	IBD	HMP_2019_ibdmdb
	2.70703	0.902612	IBD								0.152707	0.221068	IBD	HMP_2019_ibdmdb
	2.43056	0.863002	IBD								0.14618	-0.141058	IBD	HMP_2019_ibdmdb
	2.28364	0.846697	IBD								0.354317	-0.229995	IBD	HMP_2019_ibdmdb
	2.84052	0.910923	IBD								0.371488	-0.274613	IBD	HMP_2019_ibdmdb
	1.87721	0.774267	IBD								0.254909	-0.285376	control	HMP_2019_ibdmdb
	3.06926	0.931523	IBD								0.167938	0.207683	IBD	HMP_2019_ibdmdb
	3.14875	0.937164	IBD								0.0735362	0.138084	IBD	HMP_2019_ibdmdb
	2.69093	0.885523	IBD								0.266789	-0.0313305	IBD	HMP_2019_ibdmdb
	3.0409	0.933234	IBD								0.242958	0.186579	IBD	HMP_2019_ibdmdb
	2.17297	0.826615	IBD								0.225163	-0.311977	IBD	HMP_2019_ibdmdb
	3.27167	0.94625	IBD								0.267604	-0.316484	IBD	HMP_2019_ibdmdb
	2.9707	0.915745	IBD								0.232057	-0.198573	IBD	HMP_2019_ibdmdb
	2.04753	0.829579	IBD								0.105032	-0.243364	IBD	HMP_2019_ibdmdb
	1.87442	0.767112	IBD								0.428209	0.0521531	IBD	HMP_2019_ibdmdb
	3.07396	0.931132	IBD								0.134576	0.00104641	IBD	HMP_2019_ibdmdb
	3.14655	0.931638	IBD								0.317531	-0.218804	control	HMP_2019_ibdmdb
	2.83912	0.89826	IBD								0.0770526	-0.114587	control	HMP_2019_ibdmdb
	0.172129	0.0792323	IBD								0.114051	0.00764351	IBD	HMP_2019_ibdmdb
	2.96878	0.926153	IBD								0.125404	-0.286671	control	HMP_2019_ibdmdb
	3.06033	0.933054	IBD								0.205077	-0.278563	control	HMP_2019_ibdmdb
	2.76352	0.911503	IBD								0.184655	-0.117662	IBD	HMP_2019_ibdmdb
	2.76811	0.913106	IBD								0.109809	-0.113054	control	HMP_2019_ibdmdb
	2.78251	0.92187	IBD								0.203772	-0.291684	control	HMP_2019_ibdmdb
	3.13288	0.933657	IBD								0.171932	-0.185056	control	HMP_2019_ibdmdb
	3.08564	0.929768	IBD								0.39519	-0.175937	control	HMP_2019_ibdmdb
	2.79287	0.911281	IBD								0.112297	-0.078383	IBD	HMP_2019_ibdmdb
	2.46281	0.872748	IBD								0.226463	-0.144546	IBD	HMP_2019_ibdmdb
	1.9885	0.682283	IBD								0.224089	0.262424	IBD	HMP_2019_ibdmdb
	2.51136	0.883515	IBD								0.122312	-0.0159179	control	HMP_2019_ibdmdb
	3.05322	0.929268	IBD								0.274463	-0.330321	IBD	HMP_2019_ibdmdb
	2.8656	0.911787	IBD								-0.0627839	-0.135095	IBD	HMP_2019_ibdmdb
	3.34555	0.953083	IBD								0.313185	-0.343947	control	HMP_2019_ibdmdb
	2.5081	0.884058	IBD								-0.0555234	-0.135529	IBD	HMP_2019_ibdmdb
	2.31791	0.852714	IBD								0.379085	-0.224693	IBD	HMP_2019_ibdmdb
	2.11473	0.832577	IBD								0.255506	-0.327474	control	HMP_2019_ibdmdb
	2.97169	0.909884	IBD								0.36232	-0.281819	IBD	HMP_2019_ibdmdb
	2.49794	0.879781	IBD								0.186201	0.226931	IBD	HMP_2019_ibdmdb
	2.50995	0.890008	IBD								0.119908	-0.125238	IBD	HMP_2019_ibdmdb
	3.03424	0.92432	IBD								0.348781	-0.315975	control	HMP_2019_ibdmdb
	3.08087	0.932946	IBD								0.147284	-0.147118	IBD	HMP_2019_ibdmdb
	1.29871	0.585337	IBD								-0.0190791	-0.206714	IBD	HMP_2019_ibdmdb
	2.35261	0.849205	IBD								-0.057287	-0.0901201	IBD	NielsenHB_2014
	2.86429	0.911815	IBD								-0.0511842	0.00209989	IBD	NielsenHB_2014
	3.15734	0.938249	IBD								0.0195579	-0.216209	IBD	NielsenHB_2014
	2.14168	0.815843	IBD								0.00315655	-0.160417	IBD	NielsenHB_2014
	2.83347	0.914541	IBD								0.0697656	-0.111155	IBD	NielsenHB_2014
	2.76972	0.895802	IBD								-0.0251098	-0.0717082	IBD	NielsenHB_2014
	2.30979	0.841236	IBD								0.231149	-0.165677	IBD	NielsenHB_2014
	1.94674	0.695285	IBD								0.0863244	-0.260572	IBD	NielsenHB_2014
	0.674053	0.311698	IBD								0.252401	0.198893	IBD	NielsenHB_2014
	1.95665	0.751648	IBD								-0.246949	-0.0611367	IBD	NielsenHB_2014
	1.49981	0.630993	IBD								0.131903	-0.260124	IBD	NielsenHB_2014
	1.37602	0.567754	IBD								-0.0230351	-0.202893	IBD	NielsenHB_2014
	1.05383	0.556557	IBD								0.153583	-0.308325	IBD	NielsenHB_2014
	1.97984	0.777441	IBD								0.150642	-0.15229	IBD	NielsenHB_2014
	1.65472	0.759401	IBD								0.0372209	-0.0411502	IBD	NielsenHB_2014
	1.37088	0.55149	IBD								0.413381	-0.0788961	IBD	NielsenHB_2014
	1.91306	0.782146	IBD								-0.0351172	-0.121313	IBD	NielsenHB_2014
	2.24462	0.815261	IBD								-0.0413459	-0.143602	IBD	NielsenHB_2014
	1.4237	0.491839	IBD								-0.154193	-0.169054	IBD	NielsenHB_2014
	2.25913	0.808302	IBD								-0.217048	-0.0502989	IBD	NielsenHB_2014
	1.58359	0.738399	IBD								-0.0664298	-0.242229	IBD	NielsenHB_2014
	1.21372	0.67255	IBD								-0.14531	-0.170167	IBD	NielsenHB_2014
	1.94982	0.656736	IBD								0.151188	-0.12845	IBD	NielsenHB_2014
	1.2659	0.529699	IBD								-0.0957204	-0.167368	IBD	NielsenHB_2014
	2.22216	0.828589	IBD								0.109979	-0.307288	IBD	NielsenHB_2014
	1.79486	0.62993	IBD								0.151209	-0.222332	IBD	NielsenHB_2014
	2.13509	0.83436	IBD								0.0218144	-0.158345	IBD	NielsenHB_2014
	2.4788	0.857162	IBD								-0.035494	-0.0750926	IBD	NielsenHB_2014
	2.70847	0.910793	IBD								-0.040292	-0.228903	IBD	NielsenHB_2014
	2.19289	0.835879	IBD								0.100556	-0.27385	IBD	NielsenHB_2014
	1.61791	0.711123	IBD								-0.0548332	-0.0386871	IBD	NielsenHB_2014
	1.55053	0.725166	IBD								-0.0163814	-0.247407	IBD	NielsenHB_2014
	1.56386	0.685114	IBD								0.0104121	-0.184893	IBD	NielsenHB_2014
	1.96084	0.758703	IBD								-0.0668307	-0.13219	IBD	NielsenHB_2014
	2.27498	0.852801	IBD								-0.11923	-0.126851	IBD	NielsenHB_2014
	2.2883	0.84151	IBD								0.0844646	-0.1982	control	NielsenHB_2014
	1.95395	0.785173	IBD								0.0386302	-0.248717	IBD	NielsenHB_2014
	1.74301	0.700588	IBD								0.0697653	-0.287334	control	NielsenHB_2014
	0.918059	0.511478	IBD								0.013446	-0.140479	control	NielsenHB_2014
	2.86984	0.899081	IBD								0.180149	-0.156413	control	NielsenHB_2014
	0.554662	0.243983	IBD								-0.0631893	-0.167634	control	NielsenHB_2014
	1.71327	0.589178	IBD								0.0296382	-0.237856	control	NielsenHB_2014
	1.94977	0.814659	IBD								-0.0454037	-0.227298	control	NielsenHB_2014
	1.51501	0.737946	IBD								0.132126	-0.295086	control	NielsenHB_2014
	1.70697	0.778592	IBD								-0.116329	-0.194761	control	NielsenHB_2014
	2.03045	0.814926	IBD								-0.0542176	-0.191866	control	NielsenHB_2014
	1.62518	0.683666	IBD								-0.0479044	-0.183137	control	NielsenHB_2014
	2.9549	0.922733	IBD								-0.148503	-0.0469776	control	NielsenHB_2014
	2.31264	0.845849	IBD								-0.160836	-0.0950048	IBD	NielsenHB_2014
	2.1035	0.792513	IBD								0.306668	-0.312555	IBD	HMP_2019_ibdmdb
	2.05297	0.824476	IBD								0.327525	-0.323571	IBD	HMP_2019_ibdmdb
	2.8251	0.918649	IBD								0.339761	-0.27644	IBD	HMP_2019_ibdmdb
	2.477	0.874315	IBD								0.189575	-0.160136	IBD	HMP_2019_ibdmdb
	1.97206	0.792445	IBD								0.255348	-0.293039	IBD	HMP_2019_ibdmdb
	2.37721	0.846148	IBD								0.370783	-0.316409	control	HMP_2019_ibdmdb
	2.08114	0.746629	IBD								0.277472	-0.278836	IBD	HMP_2019_ibdmdb
	2.20463	0.803959	IBD								0.184182	-0.216746	control	HMP_2019_ibdmdb
	1.59513	0.674322	IBD								0.329649	0.486755	control	HMP_2019_ibdmdb
	2.13368	0.831454	IBD								0.26136	-0.131335	IBD	HMP_2019_ibdmdb
	2.0824	0.830705	IBD								0.305937	-0.000434459	IBD	HMP_2019_ibdmdb
	2.35164	0.815969	IBD								0.239656	0.345093	IBD	HMP_2019_ibdmdb
	1.58733	0.665167	IBD								0.299246	-0.258004	IBD	HMP_2019_ibdmdb
	2.79844	0.910593	IBD								0.110802	-0.0701484	IBD	HMP_2019_ibdmdb
	1.80903	0.776642	IBD								0.161941	-0.136577	IBD	HMP_2019_ibdmdb
	0.882115	0.302193	IBD								0.296586	-0.281051	IBD	HMP_2019_ibdmdb
	2.35982	0.816289	IBD								0.393808	-0.283677	IBD	NielsenHB_2014
	2.06222	0.783317	IBD								0.248137	0.348065	IBD	NielsenHB_2014
	2.53288	0.882517	IBD								0.0400707	0.125507	control	NielsenHB_2014
	2.07652	0.807114	IBD								0.209295	0.176152	IBD	NielsenHB_2014
	2.06876	0.787856	IBD								-0.074365	-0.160102	control	NielsenHB_2014
	1.33983	0.503372	IBD								0.108637	-0.228431	control	NielsenHB_2014
	2.71296	0.910623	IBD								0.34255	-0.251706	IBD	NielsenHB_2014
	1.45922	0.748459	IBD								-0.127085	-0.147509	control	NielsenHB_2014
	2.08392	0.836514	IBD								0.172658	-0.0813005	IBD	NielsenHB_2014
	2.28273	0.816369	IBD								0.120637	-0.0985347	IBD	NielsenHB_2014
	2.02903	0.770255	IBD								-0.213898	-0.131367	control	NielsenHB_2014
	2.18666	0.803065	IBD								0.120805	-0.0115867	control	NielsenHB_2014
	1.68394	0.661041	IBD								0.292291	-0.196113	IBD	NielsenHB_2014
	1.60332	0.601342	IBD								0.413027	-0.0893157	IBD	NielsenHB_2014
	1.49082	0.590919	IBD								-0.19681	-0.105786	control	NielsenHB_2014
	1.25309	0.456337	IBD								-0.0459097	-0.195417	control	NielsenHB_2014
	0.646174	0.396782	IBD								0.220907	-0.112679	IBD	NielsenHB_2014
	2.44479	0.868524	IBD								-0.1811	0.00706359	control	NielsenHB_2014
	2.29812	0.882055	IBD								0.205097	-0.14771	control	NielsenHB_2014
	2.41129	0.852309	IBD								0.0373501	-0.219352	control	NielsenHB_2014
	1.48063	0.702636	IBD								-0.0163864	-0.180741	control	NielsenHB_2014
	2.59703	0.891829	IBD								-0.0570819	-0.23412	control	NielsenHB_2014
	2.0526	0.754539	IBD								-0.205486	-0.0157963	control	NielsenHB_2014
	0.950464	0.553589	IBD								0.0250562	-0.0528438	control	NielsenHB_2014
	0.844886	0.369611	IBD								0.37459	-0.111943	IBD	NielsenHB_2014
	1.63172	0.69494	IBD								-0.0398956	-0.141162	control	NielsenHB_2014
	0.0666755	0.021233	IBD								0.0609572	-0.185762	control	NielsenHB_2014
	1.45125	0.716141	IBD								-0.0421209	-0.144328	control	NielsenHB_2014
	0.186524	0.0561379	IBD								0.149914	-0.00400961	IBD	NielsenHB_2014
	1.94048	0.736527	IBD								0.199066	-0.226652	control	NielsenHB_2014
	2.33391	0.845833	IBD								0.272971	-0.218549	IBD	NielsenHB_2014
	1.79038	0.708799	IBD								0.387417	-0.0314091	IBD	NielsenHB_2014
	0.843895	0.333704	IBD								0.161394	-0.244583	control	NielsenHB_2014
	1.62297	0.592554	IBD								0.140877	-0.250679	control	NielsenHB_2014
	1.55059	0.583862	IBD								-0.00785094	-0.0354188	IBD	NielsenHB_2014
	1.30377	0.614547	IBD								-0.0552209	-0.131623	IBD	NielsenHB_2014
	1.38051	0.65993	IBD								0.168947	0.0364359	IBD	NielsenHB_2014
	1.44699	0.546993	IBD								-0.246639	0.0175178	IBD	NielsenHB_2014
	2.14397	0.834332	IBD								0.216559	-0.159916	IBD	NielsenHB_2014
	1.79377	0.712531	IBD								-0.0721779	-0.130675	IBD	NielsenHB_2014
	2.29686	0.845227	IBD								-0.0744859	-0.0491544	IBD	NielsenHB_2014
	2.48956	0.889231	IBD								0.067307	0.196027	control	NielsenHB_2014
	0.431525	0.171434	IBD								0.104534	-0.196068	IBD	NielsenHB_2014
	1.74933	0.688239	IBD								0.159012	-0.259069	control	NielsenHB_2014
	0.179477	0.0639164	IBD								0.181908	-0.266983	control	NielsenHB_2014
	2.06611	0.817725	IBD								-0.0434958	-0.233873	IBD	NielsenHB_2014
	1.95021	0.789157	IBD								0.136068	-0.19499	IBD	NielsenHB_2014
	1.08728	0.513192	IBD								-0.0373443	-0.212845	IBD	NielsenHB_2014
	1.77863	0.722315	IBD								0.112188	-0.268654	control	NielsenHB_2014
	1.90026	0.73583	IBD								-0.0706197	-0.0687475	IBD	NielsenHB_2014
	1.24924	0.46515	IBD								-0.258814	-0.0507142	IBD	NielsenHB_2014
	2.32125	0.857903	IBD								-0.118499	-0.219783	control	NielsenHB_2014
	1.921	0.757819	IBD								0.109221	-0.202907	control	NielsenHB_2014
	1.61933	0.664905	IBD								0.244606	-0.296919	control	NielsenHB_2014
	1.61678	0.651136	IBD								-0.0964843	-0.0106575	IBD	NielsenHB_2014
	0.851252	0.449427	IBD								-0.274793	0.0720262	control	NielsenHB_2014
	0.298084	0.115499	IBD								-0.0161301	-0.135405	IBD	NielsenHB_2014
	2.10235	0.819822	IBD								0.0130973	-0.124435	control	NielsenHB_2014
	1.65289	0.694558	IBD								-0.138927	-0.102238	control	NielsenHB_2014
	1.73007	0.748667	IBD								-0.0706659	-0.0978577	control	NielsenHB_2014
	2.24452	0.819229	IBD								0.150357	-0.240543	IBD	NielsenHB_2014
	2.57973	0.904078	IBD								-0.103176	-0.140756	control	NielsenHB_2014
	0.862675	0.408006	IBD								0.0446938	-0.17548	control	NielsenHB_2014
	2.83053	0.903488	IBD								-0.0637374	-0.17588	IBD	NielsenHB_2014
	2.40281	0.887016	IBD								-0.174813	-0.0788855	IBD	NielsenHB_2014
	1.7473	0.638855	IBD								-0.00718806	-0.152041	IBD	NielsenHB_2014
	0.042815	0.0120507	IBD								-0.0182006	-0.209215	IBD	NielsenHB_2014
	1.78214	0.779119	IBD								0.223722	-0.275239	control	NielsenHB_2014
	0.137382	0.04195	IBD								-0.0188807	-0.21598	control	NielsenHB_2014
	1.14524	0.529173	IBD								-0.109574	-0.181474	control	NielsenHB_2014
	0.83074	0.404047	IBD								0.0309391	-0.247828	control	NielsenHB_2014
	1.70423	0.666535	IBD								-0.136348	-0.0942648	IBD	NielsenHB_2014
	1.7845	0.696083	IBD								0.0588711	-0.272964	control	NielsenHB_2014
	0.301944	0.119145	IBD								-0.0554636	-0.227772	IBD	NielsenHB_2014
	2.42714	0.849587	IBD								-0.0629118	-0.175336	control	NielsenHB_2014
	1.82959	0.742085	IBD								-0.0768828	-0.177671	IBD	NielsenHB_2014
	1.38756	0.542714	IBD								0.201285	-0.313281	IBD	NielsenHB_2014
	2.77414	0.901073	IBD								0.0455487	-0.143197	IBD	NielsenHB_2014
	2.23009	0.834518	IBD								0.0634749	-0.236342	IBD	NielsenHB_2014
	2.45614	0.84729	IBD								0.0277326	-0.260718	IBD	NielsenHB_2014
	1.97069	0.744584	IBD								-0.0973175	-0.0536305	IBD	NielsenHB_2014
	2.43289	0.876142	IBD								-0.0658533	-0.158701	IBD	NielsenHB_2014
	0.128098	0.0397744	IBD								-0.217835	-0.00346676	IBD	NielsenHB_2014
	2.24007	0.854636	IBD								0.0255453	-0.0209873	IBD	NielsenHB_2014
	1.71531	0.733028	IBD								0.00418667	-0.124855	control	NielsenHB_2014
	2.15838	0.782583	IBD								-0.0842519	-0.21594	IBD	NielsenHB_2014
	0.72484	0.334446	IBD								-0.0214359	-0.19771	control	NielsenHB_2014
	0.147992	0.0399622	IBD								0.334354	-0.267465	control	NielsenHB_2014
	0.740172	0.414264	IBD								0.100097	-0.279727	control	NielsenHB_2014
	1.46914	0.718472	IBD								0.166794	-0.145836	control	NielsenHB_2014
	2.0423	0.749286	IBD								-0.146326	-0.130671	control	NielsenHB_2014
	3.10419	0.931996	IBD								-0.0869751	-0.059237	control	NielsenHB_2014
	2.45436	0.881468	IBD								0.16029	0.369669	IBD	FranzosaEA_2019A
	2.57692	0.880226	IBD								0.102251	-0.0330658	IBD	FranzosaEA_2019A
	2.26119	0.820713	IBD								0.14534	-0.303443	IBD	FranzosaEA_2019A
	1.44621	0.604666	IBD								0.0027908	-0.220483	IBD	FranzosaEA_2019A
	1.31023	0.577264	IBD								-0.163405	0.236873	IBD	FranzosaEA_2019A
	2.93774	0.922208	IBD								-0.168731	-0.0337241	IBD	FranzosaEA_2019A
	1.77111	0.743603	IBD								0.133819	-0.0894762	IBD	FranzosaEA_2019A
	1.49709	0.67338	IBD								0.141577	-0.0779316	IBD	FranzosaEA_2019A
	2.35421	0.858114	IBD								0.199782	0.228847	IBD	FranzosaEA_2019A
	2.09482	0.824782	IBD								-0.0870212	-0.0718704	IBD	FranzosaEA_2019A
	1.30911	0.584599	IBD								0.298038	-0.248217	IBD	FranzosaEA_2019A
	2.34752	0.855098	IBD								0.0889072	0.147739	IBD	FranzosaEA_2019A
	1.35067	0.61368	IBD								0.160015	0.201386	IBD	FranzosaEA_2019A
	0.462944	0.184885	IBD								-0.102762	-0.173483	control	FranzosaEA_2019A
	1.66698	0.652695	IBD								-0.0336055	-0.180249	control	FranzosaEA_2019A
	2.32811	0.846764	IBD								-0.164878	0.0949917	IBD	FranzosaEA_2019A
	2.13817	0.775902	IBD								0.0267159	-0.00288363	IBD	FranzosaEA_2019A
	1.86358	0.740145	IBD								0.133895	0.306465	IBD	FranzosaEA_2019A
	1.90475	0.700478	IBD								0.194559	0.187677	IBD	FranzosaEA_2019A
	2.52437	0.87602	IBD								-0.0591009	-0.20589	control	FranzosaEA_2019A
	2.36786	0.816088	IBD								-0.268502	0.03124	IBD	FranzosaEA_2019A
	2.4048	0.847157	IBD								-0.125514	-0.0431048	IBD	FranzosaEA_2019A
	2.5169	0.834106	IBD								0.136107	-0.146946	IBD	FranzosaEA_2019A
	0.859936	0.447116	IBD								-0.0546131	-0.0696062	IBD	FranzosaEA_2019A
	0.59613	0.203884	IBD								0.247117	0.0861131	IBD	FranzosaEA_2019A
	0.753522	0.249	IBD								0.187308	0.0742257	IBD	FranzosaEA_2019A
	1.87214	0.779476	IBD								0.0945409	0.171644	IBD	FranzosaEA_2019A
	1.21507	0.400675	IBD								0.167264	0.134183	IBD	FranzosaEA_2019A
	2.07912	0.798314	IBD								-0.232661	0.121301	control	FranzosaEA_2019A
	1.48139	0.733747	IBD								0.216167	0.371807	IBD	FranzosaEA_2019A
	2.14466	0.782387	IBD								-0.26733	0.152223	IBD	FranzosaEA_2019A
	2.46537	0.810074	IBD								0.0214045	-0.224219	IBD	FranzosaEA_2019A
	2.71064	0.892554	IBD								0.0580617	0.226142	IBD	FranzosaEA_2019A
	2.10009	0.788686	IBD								0.338984	-0.0159122	IBD	FranzosaEA_2019A
	1.81731	0.765991	IBD								-0.224644	0.079809	IBD	FranzosaEA_2019A
	0.0580282	0.0206682	IBD								-0.185505	-0.104664	IBD	FranzosaEA_2019A
	1.8169	0.738799	IBD								0.230657	0.0888559	IBD	FranzosaEA_2019A
	2.6846	0.899074	IBD								-0.197758	-0.0838735	IBD	FranzosaEA_2019A
	2.80123	0.87491	IBD								0.027249	-0.24026	IBD	FranzosaEA_2019A
	2.3765	0.821964	IBD								0.211068	0.15567	IBD	FranzosaEA_2019A
	1.44726	0.555261	IBD								0.0339965	0.104288	IBD	FranzosaEA_2019A
	2.97242	0.919214	IBD								0.131251	-0.0340398	IBD	FranzosaEA_2019A
	2.80363	0.914229	IBD								0.359958	2.67772e-05	IBD	FranzosaEA_2019A
	2.13358	0.730315	IBD								-0.114283	-0.0456153	IBD	FranzosaEA_2019A
	1.82578	0.753403	IBD								0.335237	-0.0778378	IBD	FranzosaEA_2019A
	1.52164	0.583093	IBD								0.280237	0.3849	IBD	FranzosaEA_2019A
	3.17161	0.933434	IBD								0.0356355	0.356195	IBD	FranzosaEA_2019A
	1.60712	0.61179	IBD								-0.273355	-0.0781373	IBD	FranzosaEA_2019A
	2.77092	0.891627	IBD								0.342049	0.432348	IBD	FranzosaEA_2019A
	2.6911	0.8867	IBD								-0.00483958	0.212218	IBD	FranzosaEA_2019A
	2.73176	0.898616	IBD								0.198363	0.324814	IBD	FranzosaEA_2019A
	2.95852	0.919442	IBD								0.237534	-0.105724	IBD	FranzosaEA_2019A
	2.38888	0.78527	IBD								-0.181546	0.261252	IBD	FranzosaEA_2019A
	1.44516	0.522816	IBD								-0.127062	-0.015913	IBD	FranzosaEA_2019A
	2.03048	0.786404	IBD								0.222085	0.258452	IBD	FranzosaEA_2019A
	2.82674	0.907573	IBD								0.242381	0.399627	IBD	FranzosaEA_2019A
	3.17141	0.932822	IBD								-0.135514	-0.162134	control	FranzosaEA_2019A
	3.27169	0.935604	IBD								-0.0801796	0.185119	control	FranzosaEA_2019A
	3.23077	0.941922	IBD								-0.117956	-0.0977493	IBD	FranzosaEA_2019A
	3.16287	0.925926	IBD								-0.280215	0.159568	IBD	FranzosaEA_2019A
	3.32994	0.948421	IBD								0.0673683	-0.173083	IBD	FranzosaEA_2019A
	1.7396	0.577389	IBD								0.229053	0.393691	IBD	FranzosaEA_2019A
	3.25582	0.938016	IBD								-0.19252	-0.00308964	IBD	FranzosaEA_2019A
	2.74457	0.883849	IBD								-0.168021	-0.121088	control	FranzosaEA_2019A
	2.80935	0.900358	IBD								0.0629853	-0.192954	IBD	FranzosaEA_2019A
	2.15378	0.712286	IBD								0.177533	-0.207766	IBD	FranzosaEA_2019A
	2.57676	0.865512	IBD								-0.10719	0.0275325	IBD	FranzosaEA_2019A
	2.86421	0.891327	IBD								-0.168752	0.0776864	IBD	FranzosaEA_2019A
	3.04487	0.923494	IBD								0.125979	0.345597	IBD	FranzosaEA_2019A
	1.97419	0.692595	IBD								0.245248	0.0579936	IBD	FranzosaEA_2019A
	3.13229	0.930922	IBD								0.000203996	-0.180192	IBD	FranzosaEA_2019A
	3.20046	0.940264	IBD								0.367985	-0.00276698	IBD	FranzosaEA_2019A
	3.46124	0.95668	IBD								0.0759026	-0.25604	control	FranzosaEA_2019A
	3.07353	0.924166	IBD								-0.0516029	-0.0189544	control	FranzosaEA_2019A
	3.1621	0.936433	IBD								-0.0485101	-0.0675151	control	FranzosaEA_2019A
	3.29481	0.935177	IBD								-0.105419	-0.0866323	control	FranzosaEA_2019A
	2.10383	0.821145	IBD								-0.136175	-0.193501	control	FranzosaEA_2019A
	2.17396	0.785185	IBD								0.240989	0.350772	IBD	FranzosaEA_2019A
	2.20456	0.833331	IBD								0.438637	-0.0202592	IBD	FranzosaEA_2019A
	2.177	0.826479	IBD								0.296946	-0.147151	IBD	FranzosaEA_2019A
	2.32224	0.850817	IBD								-0.220885	-0.0130934	control	FranzosaEA_2019A
	2.49599	0.87631	IBD								-0.147282	-0.104589	control	FranzosaEA_2019A
	2.19883	0.830273	IBD								-0.129894	0.122407	IBD	FranzosaEA_2019A
	2.31381	0.826966	IBD								0.257815	0.397347	IBD	FranzosaEA_2019A
	1.76858	0.770123	IBD								-0.0708087	-0.0688028	control	FranzosaEA_2019A
	2.1069	0.778582	IBD								-0.141576	-0.0984065	control	FranzosaEA_2019A
	2.34599	0.828245	IBD								-0.0939853	-0.13388	IBD	FranzosaEA_2019A
	1.5434	0.569324	IBD								0.0289299	-0.26022	control	FranzosaEA_2019A
	1.79981	0.712501	IBD								0.185256	0.230173	IBD	FranzosaEA_2019A
	2.06257	0.799003	IBD								0.0273871	-0.108821	IBD	FranzosaEA_2019A
	2.40171	0.849535	IBD								-0.265148	0.209299	IBD	FranzosaEA_2019A
	2.91763	0.917087	IBD								-0.102487	-0.0432373	IBD	FranzosaEA_2019A
	2.86033	0.914258	IBD								0.14005	-0.224499	IBD	FranzosaEA_2019A
	1.48563	0.623149	IBD								0.0176367	-0.305053	IBD	FranzosaEA_2019A
	3.23539	0.938434	IBD								0.00101727	-0.0716417	IBD	FranzosaEA_2019A
	1.9529	0.658181	IBD								-0.0427178	-0.170096	IBD	FranzosaEA_2019A
	3.00699	0.926883	IBD								0.333859	-0.0266871	IBD	FranzosaEA_2019A
	1.57145	0.717561	IBD								0.15518	0.257452	IBD	FranzosaEA_2019A
	2.81052	0.899001	IBD								-0.0326215	0.00773741	control	FranzosaEA_2019A
	2.24574	0.845919	IBD								0.0490508	0.401254	IBD	FranzosaEA_2019A
	2.42668	0.857323	IBD								-0.147854	0.23202	IBD	FranzosaEA_2019A
	0.849794	0.419115	IBD								0.391938	-0.0966259	IBD	FranzosaEA_2019A
	2.334	0.767565	IBD								0.192312	0.267299	IBD	FranzosaEA_2019A
	2.49421	0.856922	IBD								-0.113044	0.195062	IBD	FranzosaEA_2019A
	2.70313	0.896445	IBD								-0.26185	0.0235549	control	FranzosaEA_2019A
	2.56865	0.882281	IBD								-0.131767	-0.135128	control	FranzosaEA_2019A
	2.90477	0.910657	IBD								-0.273228	0.155741	IBD	FranzosaEA_2019A
	2.53576	0.846438	IBD								0.0177066	-0.229458	control	FranzosaEA_2019A
	2.82466	0.893556	IBD								-0.0219743	-0.13742	control	FranzosaEA_2019A
	2.96911	0.922152	IBD								0.315093	0.449597	IBD	FranzosaEA_2019A
	2.10793	0.743807	IBD								0.228899	0.334071	IBD	FranzosaEA_2019A
	1.19882	0.646262	IBD								0.358686	0.537131	IBD	FranzosaEA_2019A
	0.948661	0.414734	IBD								0.348895	0.517749	IBD	FranzosaEA_2019A
	2.95522	0.921618	IBD								0.0426516	0.192198	IBD	FranzosaEA_2019A
	2.38775	0.885218	IBD								0.317591	-0.170634	IBD	FranzosaEA_2019A
	2.63421	0.894621	IBD								0.350653	0.0968908	IBD	FranzosaEA_2019A
	2.5204	0.855363	IBD								0.0762404	0.00909766	IBD	FranzosaEA_2019A
	2.60929	0.86237	IBD								0.0109196	0.125848	IBD	FranzosaEA_2019A
	1.13269	0.574292	IBD								0.201659	0.279351	IBD	FranzosaEA_2019A
	2.62572	0.878333	IBD								-0.28759	-0.0122232	control	FranzosaEA_2019A
	3.07488	0.923273	IBD								-0.196294	0.0655026	control	FranzosaEA_2019A
	2.61366	0.875645	IBD								0.106347	0.309127	IBD	FranzosaEA_2019A
	3.04372	0.900694	IBD								0.131523	0.0855487	IBD	FranzosaEA_2019A
	2.94996	0.9114	IBD								0.307344	0.0311336	IBD	FranzosaEA_2019A
	1.5308	0.585218	IBD								-0.288145	-0.0518897	control	FranzosaEA_2019A
	2.2755	0.82813	IBD								-0.220685	-0.0207022	control	FranzosaEA_2019A
	2.93822	0.919323	IBD								-0.104373	0.0202704	control	FranzosaEA_2019A
	1.68881	0.712068	IBD								-0.103314	0.225637	control	FranzosaEA_2019A
	3.01324	0.920894	IBD								0.227597	0.0220227	IBD	FranzosaEA_2019A
	2.76136	0.903032	IBD								-0.0833071	-0.158504	IBD	FranzosaEA_2019A
	0.98818	0.572573	IBD								0.0760899	-0.157407	IBD	FranzosaEA_2019A
	2.29582	0.855007	IBD								0.0381365	-0.139866	IBD	FranzosaEA_2019A
	3.23722	0.939358	IBD								-0.105524	-0.104769	control	FranzosaEA_2019A
	0.88137	0.462483	IBD								0.00400905	-0.152056	control	FranzosaEA_2019A
	2.49073	0.881204	IBD								0.115703	-0.254359	IBD	FranzosaEA_2019A
	1.62505	0.75944	IBD								0.0253781	-0.102448	control	FranzosaEA_2019A
	2.22859	0.829182	IBD								0.163547	0.274701	IBD	FranzosaEA_2019A
	2.0988	0.813567	IBD								0.115841	-0.2265	IBD	FranzosaEA_2019A
	2.91906	0.889068	IBD								0.296272	0.438789	IBD	FranzosaEA_2019A
	2.12536	0.860345	IBD								-0.196207	0.179213	IBD	FranzosaEA_2019A
	1.60056	0.725819	IBD								0.359321	0.235497	IBD	FranzosaEA_2019A
	2.40237	0.848231	IBD								0.142365	-0.032838	control	FranzosaEA_2019A
	1.84246	0.690542	IBD								0.290616	0.396888	IBD	FranzosaEA_2019A
	2.56788	0.87928	IBD								-0.158999	0.0228452	IBD	FranzosaEA_2019A
	1.83863	0.783641	IBD								0.0184153	-0.17674	IBD	FranzosaEA_2019A
	2.7831	0.893349	IBD								0.0983075	-0.147248	IBD	FranzosaEA_2019A
	2.7775	0.901314	IBD								0.366917	0.498986	IBD	FranzosaEA_2019A
	2.80309	0.898322	IBD								0.197242	0.0535662	IBD	FranzosaEA_2019A
	2.6733	0.875753	IBD								-0.18987	0.0868633	IBD	FranzosaEA_2019A
	2.80669	0.916921	IBD								0.102892	0.167683	IBD	FranzosaEA_2019A
	2.77826	0.905988	IBD								-0.0303352	-0.139366	IBD	FranzosaEA_2019A
	1.90832	0.734775	IBD								0.145215	0.135435	IBD	FranzosaEA_2019A
	3.17992	0.928428	IBD								0.111325	-0.249024	control	FranzosaEA_2019A
	2.57627	0.891723	IBD								0.0826948	-0.0743538	IBD	FranzosaEA_2019A
	1.49978	0.712758	IBD								0.0229603	-0.235688	control	FranzosaEA_2019A
	1.42984	0.669875	IBD								0.114971	-0.016719	IBD	HeQ_2017
	2.41214	0.834067	IBD								0.338485	0.00197583	IBD	HeQ_2017
	2.56875	0.868403	IBD								0.421279	-0.128171	IBD	HeQ_2017
	1.61099	0.63708	IBD								0.124217	-0.154363	IBD	HeQ_2017
	3.00074	0.903395	IBD								0.320531	0.472301	IBD	HeQ_2017
	0.354758	0.115199	IBD								0.392573	-0.0577348	IBD	HeQ_2017
	2.93053	0.919187	IBD								0.168771	0.196745	IBD	HeQ_2017
	2.33726	0.816601	IBD								0.277524	0.345098	IBD	HeQ_2017
	2.68235	0.907656	IBD								0.378147	0.473727	IBD	HeQ_2017
	3.01268	0.925426	IBD								0.364381	-0.112117	IBD	HeQ_2017
	2.98648	0.925913	IBD								0.270444	-0.0116493	IBD	HeQ_2017
	2.88187	0.908111	IBD								0.380128	0.510941	IBD	HeQ_2017
	3.03462	0.920903	IBD								0.330006	0.212368	IBD	HeQ_2017
	2.1694	0.820623	IBD								0.212495	0.0471056	IBD	HeQ_2017
	1.12208	0.609537	IBD								0.199275	0.0507572	IBD	HeQ_2017
	1.47393	0.602228	IBD								0.252872	0.23156	IBD	HeQ_2017
	1.77593	0.732466	IBD								0.395612	-0.0801141	IBD	HeQ_2017
	2.7874	0.910906	IBD								0.290227	0.395024	IBD	HeQ_2017
	0.713789	0.317088	IBD								0.414088	-0.128141	IBD	HeQ_2017
	2.692	0.879654	IBD								0.43523	-0.0312102	IBD	HeQ_2017
	2.7229	0.889535	IBD								0.338262	-0.186804	IBD	HeQ_2017
	0.668053	0.373801	IBD								0.195528	-0.0570103	IBD	HeQ_2017
	1.92209	0.799765	IBD								0.156341	0.355266	IBD	HeQ_2017
	0.693069	0.387368	IBD								0.303336	-0.0115627	IBD	HeQ_2017
	1.10151	0.571544	IBD								0.199994	0.204108	IBD	HeQ_2017
	2.55658	0.892109	IBD								0.364526	0.0995524	IBD	HeQ_2017
	2.54196	0.849949	IBD								0.374895	0.0153756	IBD	HeQ_2017
	1.28502	0.679916	IBD								0.506314	0.276936	IBD	HeQ_2017
	2.42306	0.890746	IBD								0.272256	0.440296	IBD	HeQ_2017
	1.87702	0.790338	IBD								0.271377	0.0635717	IBD	HeQ_2017
	0.67806	0.379156	IBD								0.356838	0.204636	IBD	HeQ_2017
	2.24366	0.862401	IBD								0.441392	-0.223358	IBD	HeQ_2017
	2.77218	0.926572	IBD								0.357242	0.211535	IBD	HeQ_2017
	1.50582	0.634102	IBD								0.278889	-0.207506	IBD	HeQ_2017
	2.7939	0.915881	IBD								0.292222	0.455084	IBD	HeQ_2017
	2.43543	0.851984	IBD								0.253676	0.167852	IBD	HeQ_2017
	2.60832	0.888275	IBD								0.306172	0.427535	IBD	HeQ_2017
	2.44191	0.82398	IBD								0.0696411	-0.0529578	IBD	HeQ_2017
	3.14641	0.934668	IBD								0.482654	-0.127402	IBD	HeQ_2017
	1.99751	0.749112	IBD								0.254434	0.23717	IBD	HeQ_2017
	2.79116	0.908982	IBD								0.295372	0.141649	IBD	HeQ_2017
	0.773433	0.276875	IBD								0.46713	-0.175644	IBD	HeQ_2017
	2.73734	0.906072	IBD								0.352421	0.391579	IBD	HeQ_2017
	2.24213	0.863443	IBD								0.362476	-0.0528155	IBD	HeQ_2017
	1.86798	0.760593	IBD								0.386833	0.100465	IBD	HeQ_2017
	2.46328	0.854136	IBD								0.373586	-0.21358	IBD	HeQ_2017
	2.37533	0.864138	IBD								0.315931	0.247931	IBD	HeQ_2017
	2.68364	0.888289	IBD								-0.175773	-0.0511339	control	HeQ_2017
	1.30805	0.678675	IBD								0.243123	-0.262085	control	HeQ_2017
	1.37986	0.6394	IBD								0.104351	-0.192938	control	HeQ_2017
	1.61565	0.613898	IBD								-0.0199655	-0.000909865	control	HeQ_2017
	2.19407	0.848363	IBD								-0.0145749	-0.153147	control	HeQ_2017
	2.44351	0.874966	IBD								0.0806022	-0.167357	control	HeQ_2017
	2.07728	0.777117	IBD								0.223458	-0.159281	control	HeQ_2017
	1.45975	0.516843	IBD								0.00579729	-0.139751	control	HeQ_2017
	2.03344	0.776968	IBD								-0.0192341	-0.0361118	control	HeQ_2017
	2.08617	0.800083	IBD								0.0234991	-0.0703268	control	HeQ_2017
	2.21159	0.822269	IBD								0.252902	-0.0651603	control	HeQ_2017
	2.29691	0.852546	IBD								0.210365	-0.1017	control	HeQ_2017
	2.94991	0.925895	IBD								0.0258915	0.0633986	control	HeQ_2017
	2.21388	0.824551	IBD								0.285586	-0.207384	control	HeQ_2017
	2.38122	0.815208	IBD								0.271229	-0.274803	control	HeQ_2017
	2.01626	0.771959	IBD								-0.08712	-0.0632361	control	HeQ_2017
	2.57622	0.888057	IBD								0.0333515	-0.168567	control	HeQ_2017
	1.65199	0.701312	IBD								0.206826	-0.217794	control	HeQ_2017
	2.62694	0.877921	IBD								-0.159898	-0.0748513	control	HeQ_2017
	2.46651	0.862715	IBD								-0.0015184	-0.221151	control	HeQ_2017
	2.05287	0.759873	IBD								0.230936	-0.308514	control	HeQ_2017
	2.85554	0.871476	IBD								0.0395096	-0.233681	control	HeQ_2017
	2.8033	0.880394	IBD								0.129076	-0.139676	control	HeQ_2017
	2.5386	0.878361	IBD								0.0103346	-0.0333551	control	HeQ_2017
	3.26845	0.946763	IBD								0.375367	-0.270107	control	HeQ_2017
	2.6992	0.896586	IBD								0.221017	-0.0483023	control	HeQ_2017
	2.75439	0.899778	IBD								0.41552	-0.256162	control	HeQ_2017
	2.69838	0.9032	IBD								0.373836	-0.246607	control	HeQ_2017
	2.71588	0.885616	IBD								0.18522	-0.282498	control	HeQ_2017
	3.35184	0.950283	IBD								0.146496	-0.228966	control	HeQ_2017
	2.5843	0.87379	IBD								-0.0122827	-0.112188	control	HeQ_2017
	3.19215	0.935745	IBD								-0.0134086	-0.165966	control	HeQ_2017
	2.70318	0.864385	IBD								0.0574647	-0.203098	control	HeQ_2017
	3.32763	0.953265	IBD								0.0295319	-0.108117	control	HeQ_2017
	2.35032	0.80276	IBD								0.319672	-0.281921	control	HeQ_2017
	3.12447	0.937995	IBD								-0.107933	-0.193145	control	HeQ_2017
	3.15224	0.926432	IBD								0.0309337	0.228664	control	HeQ_2017
	2.88818	0.914863	IBD								0.0269613	-0.0786588	control	HeQ_2017
	3.14904	0.926432	IBD								0.0291192	-0.108112	control	HeQ_2017
	2.71991	0.852287	IBD								0.134894	-0.241323	control	HeQ_2017
	2.92968	0.919214	IBD								-0.0687487	-0.213764	control	HeQ_2017
	3.10926	0.933694	IBD								0.223584	0.0478631	control	HeQ_2017
	3.4389	0.951418	IBD								-0.0673668	-0.131038	control	HeQ_2017
	3.63877	0.960511	IBD								0.067782	-0.286098	control	HeQ_2017
	2.84415	0.877821	IBD								0.171337	-0.129309	control	HeQ_2017
	3.0503	0.925007	IBD								-0.00527017	-0.0592026	control	HeQ_2017
	3.13408	0.924437	IBD								0.147272	-0.300626	control	HeQ_2017
	3.31713	0.939108	IBD								-0.0321682	-0.0390543	control	HeQ_2017
	2.16192	0.752126	IBD								0.331497	-0.193418	control	HeQ_2017
	3.32523	0.950616	IBD								0.0451104	-0.159005	control	HeQ_2017
	2.95636	0.910367	IBD								0.0440199	0.188776	control	HeQ_2017
	1.1709	0.418896	IBD								0.378509	-0.162099	control	HeQ_2017
	3.44417	0.951268	IBD								0.0517055	0.0168845	control	HeQ_2017

## Sheet: Fig3
Fig 3 data
Fig3b	study.train	study.test	AUC		Fig3c	study.test	AUC	type
	Puxi_cohort	Puxi_cohort	0.901405			HMP_2019_ibdmdb	0.694355	Single Study
	Puxi_cohort	HMP_2019_ibdmdb	0.694355			LifeLD_VilaAV_2018	0.822376	Single Study
	Puxi_cohort	LifeLD_VilaAV_2018	0.822376			NielsenHB_2014	0.693882	Single Study
	Puxi_cohort	NielsenHB_2014	0.693882			FranzosaEA_2019A	0.903257	Single Study
	Puxi_cohort	FranzosaEA_2019A	0.903257			HeQ_2017	0.955038	Single Study
	Puxi_cohort	HeQ_2017	0.955038			Puxi_cohort	0.813793	Single Study
	HMP_2019_ibdmdb	Puxi_cohort	0.813793			LifeLD_VilaAV_2018	0.704209	Single Study
	HMP_2019_ibdmdb	HMP_2019_ibdmdb	0.506113			NielsenHB_2014	0.675486	Single Study
	HMP_2019_ibdmdb	LifeLD_VilaAV_2018	0.704209			FranzosaEA_2019A	0.854886	Single Study
	HMP_2019_ibdmdb	NielsenHB_2014	0.675486			HeQ_2017	0.89161	Single Study
	HMP_2019_ibdmdb	FranzosaEA_2019A	0.854886			Puxi_cohort	0.781354	Single Study
	HMP_2019_ibdmdb	HeQ_2017	0.89161			HMP_2019_ibdmdb	0.531823	Single Study
	LifeLD_VilaAV_2018	Puxi_cohort	0.781354			NielsenHB_2014	0.664737	Single Study
	LifeLD_VilaAV_2018	HMP_2019_ibdmdb	0.531823			FranzosaEA_2019A	0.849295	Single Study
	LifeLD_VilaAV_2018	LifeLD_VilaAV_2018	0.894804			HeQ_2017	0.851064	Single Study
	LifeLD_VilaAV_2018	NielsenHB_2014	0.664737			Puxi_cohort	0.83857	Single Study
	LifeLD_VilaAV_2018	FranzosaEA_2019A	0.849295			HMP_2019_ibdmdb	0.71557	Single Study
	LifeLD_VilaAV_2018	HeQ_2017	0.851064			LifeLD_VilaAV_2018	0.68021	Single Study
	NielsenHB_2014	Puxi_cohort	0.83857			FranzosaEA_2019A	0.855615	Single Study
	NielsenHB_2014	HMP_2019_ibdmdb	0.71557			HeQ_2017	0.845042	Single Study
	NielsenHB_2014	LifeLD_VilaAV_2018	0.68021			Puxi_cohort	0.870243	Single Study
	NielsenHB_2014	NielsenHB_2014	0.781315			HMP_2019_ibdmdb	0.636821	Single Study
	NielsenHB_2014	FranzosaEA_2019A	0.855615			LifeLD_VilaAV_2018	0.842317	Single Study
	NielsenHB_2014	HeQ_2017	0.845042			NielsenHB_2014	0.68334	Single Study
	FranzosaEA_2019A	Puxi_cohort	0.870243			HeQ_2017	0.924528	Single Study
	FranzosaEA_2019A	HMP_2019_ibdmdb	0.636821			Puxi_cohort	0.899872	Single Study
	FranzosaEA_2019A	LifeLD_VilaAV_2018	0.842317			HMP_2019_ibdmdb	0.649766	Single Study
	FranzosaEA_2019A	NielsenHB_2014	0.68334			LifeLD_VilaAV_2018	0.775619	Single Study
	FranzosaEA_2019A	FranzosaEA_2019A	0.892076			NielsenHB_2014	0.687681	Single Study
	FranzosaEA_2019A	HeQ_2017	0.924528			FranzosaEA_2019A	0.919057	Single Study
	HeQ_2017	Puxi_cohort	0.899872			Puxi_cohort	0.839591	LOSO
	HeQ_2017	HMP_2019_ibdmdb	0.649766			HMP_2019_ibdmdb	0.719166	LOSO
	HeQ_2017	LifeLD_VilaAV_2018	0.775619			LifeLD_VilaAV_2018	0.796642	LOSO
	HeQ_2017	NielsenHB_2014	0.687681			NielsenHB_2014	0.738528	LOSO
	HeQ_2017	FranzosaEA_2019A	0.919057			FranzosaEA_2019A	0.887944	LOSO
	HeQ_2017	HeQ_2017	0.976716			HeQ_2017	0.915697	LOSO

## Sheet: Fig4
Fig 4 data
Fig4b	Axis1	Axis2	Group		Fig4f	Group	HMBD	value		Fig4f	HMDB	p.val	p.adj	vipVn
	0.211874	-0.0178641	Control			Control	2-Hydroxybutyric acid ****	0.0136012			HMDB0000062	1.60941e-11	5.17667e-10	1.02246
	0.161068	-0.0525734	Control			Control	L-Carnitine ****	0.111761			HMDB0000929	1.96583e-11	5.17667e-10	1.43588
	0.183237	-0.0200705	Control			Control	Glyceric acid ****	0.0285621			HMDB0000641	9.00741e-11	1.01655e-09	1.42815
	0.0603077	-0.0875011	Control			Control	L-Glutamic acid ****	1.81253			HMDB0000139	4.7304e-10	3.72785e-09	1.28524
	0.17356	-0.0717273	Control			Control	L-Aspartic acid ****	1.83714			HMDB0000191	5.19067e-10	3.72785e-09	1.6188
	0.240479	0.242155	Control			Control	L-Cystine ****	1.03341			HMDB0000517	1.45332e-08	5.99155e-08	1.26893
	0.34458	0.287531	Control			Control	Ornithine ****	0.389108			HMDB0002226	1.39326e-08	5.99155e-08	1.31731
	0.103538	-0.100007	Control			Control	L-Arginine ****	0.735482			HMDB0000008	1.47704e-07	3.64644e-07	1.00111
	-0.00731679	-0.0939241	Control			Control	Caproic acid ****	0.581577			HMDB0000148	3.55247e-07	8.25428e-07	1.34034
	0.133041	-0.0584364	Control			Control	Cholic acid ****	0.170308			HMDB0000214	1.76796e-06	3.40655e-06	1.00854
	0.144574	-0.109571	Control			Control	L-Glutamine ****	1.02136			HMDB0000192	1.97042e-06	3.70627e-06	1.13871
	0.202511	0.128619	Control			Control	L-Tryptophan ****	0.362229			HMDB0000619	2.27527e-06	4.18014e-06	1.22051
	0.226301	0.0816197	Control			Control	Adrenic acid ****	1.17841			HMDB0000535	1.2391e-05	2.08473e-05	1.222
	0.0936981	0.171347	Control			Control	2-Hydroxybutyric acid ****	0.0161755
	0.34768	0.151486	Control			Control	L-Carnitine ****	0.0267104
	0.302448	0.101042	Control			Control	Glyceric acid ****	0.0436118
	0.299565	0.0428963	Control			Control	L-Glutamic acid ****	2.69108
	0.227753	-0.0751007	Control			Control	L-Aspartic acid ****	1.94451
	0.207129	-0.0343299	Control			Control	L-Cystine ****	0.955925
	0.277298	0.00876243	Control			Control	Ornithine ****	0.589518
	0.397673	-0.018121	Control			Control	L-Arginine ****	0.339813
	0.393713	0.0191343	Control			Control	Caproic acid ****	0.593578
	0.392187	-0.0612685	Control			Control	Cholic acid ****	0.0180156
	0.429681	0.0894892	Control			Control	L-Glutamine ****	1.00935
	0.366999	0.199445	Control			Control	L-Tryptophan ****	0.5647
	-0.14022	-0.108517	IBD			Control	Adrenic acid ****	0.024761
	-0.0519204	-0.00495549	IBD			Control	2-Hydroxybutyric acid ****	0.0489249
	-0.1086	0.235906	IBD			Control	L-Carnitine ****	0.0397778
	0.02192	-0.0407437	IBD			Control	Glyceric acid ****	0.0330677
	-0.222016	0.0174448	IBD			Control	L-Glutamic acid ****	2.76405
	-0.303371	0.0342374	IBD			Control	L-Aspartic acid ****	2.0265
	-0.00333553	0.0105769	IBD			Control	L-Cystine ****	1.13923
	-0.304451	0.075194	IBD			Control	Ornithine ****	0.359624
	0.0226724	0.038825	IBD			Control	L-Arginine ****	0.926298
	-0.0367161	-0.156311	IBD			Control	Caproic acid ****	0.219858
	0.0473704	-0.0127572	IBD			Control	Cholic acid ****	0.00567002
	-0.221308	0.15581	IBD			Control	L-Glutamine ****	0.892831
	-0.0697217	-0.132754	IBD			Control	L-Tryptophan ****	0.435021
	-0.000878513	-0.0804916	IBD			Control	Adrenic acid ****	0.216431
	-0.145106	0.153646	IBD			Control	2-Hydroxybutyric acid ****	0.123965
	-0.16513	-0.0279442	IBD			Control	L-Carnitine ****	0.273645
	-0.0412434	-0.108809	IBD			Control	Glyceric acid ****	0.028107
	-0.0788658	0.0363665	IBD			Control	L-Glutamic acid ****	2.49861
	0.091529	-0.110159	IBD			Control	L-Aspartic acid ****	1.21332
	-0.308294	0.0719966	IBD			Control	L-Cystine ****	3.08098
	0.0326836	-0.122941	IBD			Control	Ornithine ****	0.560501
	-0.142063	0.170446	IBD			Control	L-Arginine ****	0.451761
	0.0271567	-0.0668527	IBD			Control	Caproic acid ****	1.50975
	-0.24913	0.0600235	IBD			Control	Cholic acid ****	1.66843
	0.0400988	0.129814	IBD			Control	L-Glutamine ****	0.97509
	-0.0476694	-0.0195296	IBD			Control	L-Tryptophan ****	0.766597
	-0.325794	0.0547479	IBD			Control	Adrenic acid ****	0.426698
	-0.0334484	-0.0859212	IBD			Control	2-Hydroxybutyric acid ****	0.0257965
	0.0159459	-0.0371111	IBD			Control	L-Carnitine ****	0.255588
	0.0124398	-0.0577586	IBD			Control	Glyceric acid ****	0.0188487
	0.00805987	-0.0682637	IBD			Control	L-Glutamic acid ****	2.0393
	-0.0310932	-0.127768	IBD			Control	L-Aspartic acid ****	0.987036
	-0.0891363	-0.0804019	IBD			Control	L-Cystine ****	0.773003
	-0.0325342	-0.0954523	IBD			Control	Ornithine ****	0.859412
	-0.306417	0.0600411	IBD			Control	L-Arginine ****	0.597305
	-0.0834849	0.194394	IBD			Control	Caproic acid ****	0.0976384
	0.0547602	-0.0890757	IBD			Control	Cholic acid ****	0.0402142
	0.0762964	0.121563	IBD			Control	L-Glutamine ****	0.858177
	-0.0246956	-0.114069	IBD			Control	L-Tryptophan ****	0.583257
	0.0442176	-0.0915427	IBD			Control	Adrenic acid ****	0.180576
	0.0550024	-0.00936397	IBD			Control	2-Hydroxybutyric acid ****	0.00216864
	0.0609813	-0.107675	IBD			Control	L-Carnitine ****	0.0355988
	-0.261989	0.0859925	IBD			Control	Glyceric acid ****	0.0440908
	-0.135655	-0.0118012	IBD			Control	L-Glutamic acid ****	2.03412
	-0.113633	-0.0525769	IBD			Control	L-Aspartic acid ****	1.29654
	-0.186683	-0.115358	IBD			Control	L-Cystine ****	1.87316
	-0.107259	-0.12424	IBD			Control	Ornithine ****	0.226556
	-0.117033	0.0328904	IBD			Control	L-Arginine ****	0.501607
	-0.206929	0.128859	IBD			Control	Caproic acid ****	0.013291
	-0.0390934	-0.0912671	IBD			Control	Cholic acid ****	0.159741
	-0.211694	0.182756	IBD			Control	L-Glutamine ****	0.831431
	-0.0790425	-0.0730271	IBD			Control	L-Tryptophan ****	0.277887
	-0.00715012	0.0227352	IBD			Control	Adrenic acid ****	0.0433008
	-0.0291076	0.0337995	IBD			Control	2-Hydroxybutyric acid ****	0.00559785
	0.116986	-0.106036	IBD			Control	L-Carnitine ****	0.0261839
	-0.0614528	-0.117804	IBD			Control	Glyceric acid ****	0.0509393
	-0.112454	0.0650735	IBD			Control	L-Glutamic acid ****	1.50293
	-0.24165	0.0716938	IBD			Control	L-Aspartic acid ****	0.702122
	0.133875	-0.029064	IBD			Control	L-Cystine ****	0.705635
	0.17763	0.225073	IBD			Control	Ornithine ****	0.254054
	0.00176009	-0.0742797	IBD			Control	L-Arginine ****	0.242495
	-0.0619257	0.082578	IBD			Control	Caproic acid ****	0.584472
	0.0327742	-0.102434	IBD			Control	Cholic acid ****	0.00341988
	-0.175374	0.0228986	IBD			Control	L-Glutamine ****	0.0668102
	-0.278369	0.0603343	IBD			Control	L-Tryptophan ****	0.128978
	-0.239605	0.11005	IBD			Control	Adrenic acid ****	0.0719359
	-0.0357217	0.0596257	IBD			Control	2-Hydroxybutyric acid ****	0.0856354
	0.0150781	-0.111617	IBD			Control	L-Carnitine ****	0.0654313
	0.179614	-0.0829143	IBD			Control	Glyceric acid ****	0.0369681
	-0.0549723	-0.0503289	IBD			Control	L-Glutamic acid ****	2.75848
	-0.0222331	-0.109117	IBD			Control	L-Aspartic acid ****	2.22866
	0.119473	-0.0835951	IBD			Control	L-Cystine ****	3.1667
	-0.022447	0.0662696	IBD			Control	Ornithine ****	0.680474
	-0.0194327	-0.00475288	IBD			Control	L-Arginine ****	0.494071
	-0.00866552	-0.0729201	IBD			Control	Caproic acid ****	0.633282
	-0.097682	-0.123793	IBD			Control	Cholic acid ****	0.23864
	-0.138157	-0.0863089	IBD			Control	L-Glutamine ****	1.04737
	-0.0867982	-0.0667053	IBD			Control	L-Tryptophan ****	0.609764
	-0.0798178	-0.0479229	IBD			Control	Adrenic acid ****	0.380585
	0.076489	-0.0164564	IBD			Control	2-Hydroxybutyric acid ****	0.171621
	-0.213616	0.126816	IBD			Control	L-Carnitine ****	0.164909
	-0.262958	0.0559654	IBD			Control	Glyceric acid ****	0.026778
	-0.103151	-0.0659897	IBD			Control	L-Glutamic acid ****	2.61234
						Control	L-Aspartic acid ****	2.19035
						Control	L-Cystine ****	3.78042
						Control	Ornithine ****	1.39497
						Control	L-Arginine ****	0.58093
						Control	Caproic acid ****	0.0434538
						Control	Cholic acid ****	1.52718
						Control	L-Glutamine ****	1.45633
						Control	L-Tryptophan ****	0.664031
						Control	Adrenic acid ****	2.00304
						Control	2-Hydroxybutyric acid ****	0.0483322
						Control	L-Carnitine ****	0.0580589
						Control	Glyceric acid ****	0.0178
						Control	L-Glutamic acid ****	1.88737
						Control	L-Aspartic acid ****	1.29483
						Control	L-Cystine ****	3.49436
						Control	Ornithine ****	0.613164
						Control	L-Arginine ****	0.464675
						Control	Caproic acid ****	0.683086
						Control	Cholic acid ****	0.0240024
						Control	L-Glutamine ****	0.77945
						Control	L-Tryptophan ****	0.774059
						Control	Adrenic acid ****	0.359164
						Control	2-Hydroxybutyric acid ****	0
						Control	L-Carnitine ****	0.0344883
						Control	Glyceric acid ****	0.0592771
						Control	L-Glutamic acid ****	2.55742
						Control	L-Aspartic acid ****	1.01577
						Control	L-Cystine ****	3.15404
						Control	Ornithine ****	0.927941
						Control	L-Arginine ****	0.750369
						Control	Caproic acid ****	0.482804
						Control	Cholic acid ****	0.0145977
						Control	L-Glutamine ****	1.00457
						Control	L-Tryptophan ****	0.550613
						Control	Adrenic acid ****	0.134282
						Control	2-Hydroxybutyric acid ****	0.245051
						Control	L-Carnitine ****	0.0688957
						Control	Glyceric acid ****	0.0560504
						Control	L-Glutamic acid ****	1.56335
						Control	L-Aspartic acid ****	0.773088
						Control	L-Cystine ****	3.1265
						Control	Ornithine ****	0.168563
						Control	L-Arginine ****	0.38019
						Control	Caproic acid ****	0.138357
						Control	Cholic acid ****	0.565627
						Control	L-Glutamine ****	0.0805352
						Control	L-Tryptophan ****	0.360112
						Control	Adrenic acid ****	0.47701
						Control	2-Hydroxybutyric acid ****	0.00495358
						Control	L-Carnitine ****	0.0425208
						Control	Glyceric acid ****	0.0466506
						Control	L-Glutamic acid ****	2.36087
						Control	L-Aspartic acid ****	1.27043
						Control	L-Cystine ****	2.30714
						Control	Ornithine ****	0.283042
						Control	L-Arginine ****	0.775225
						Control	Caproic acid ****	0.0685979
						Control	Cholic acid ****	0.0217207
						Control	L-Glutamine ****	0.655536
						Control	L-Tryptophan ****	0.333835
						Control	Adrenic acid ****	0.125049
						Control	2-Hydroxybutyric acid ****	0.158477
						Control	L-Carnitine ****	0.0730993
						Control	Glyceric acid ****	0.124828
						Control	L-Glutamic acid ****	1.58036
						Control	L-Aspartic acid ****	2.70535
						Control	L-Cystine ****	0.858918
						Control	Ornithine ****	0.185426
						Control	L-Arginine ****	1.53655
						Control	Caproic acid ****	0.0151266
						Control	Cholic acid ****	0.322158
						Control	L-Glutamine ****	1.42935
						Control	L-Tryptophan ****	0.537651
						Control	Adrenic acid ****	0.0917129
						Control	2-Hydroxybutyric acid ****	0.00666109
						Control	L-Carnitine ****	0.0737137
						Control	Glyceric acid ****	0.0229137
						Control	L-Glutamic acid ****	1.73331
						Control	L-Aspartic acid ****	0.887554
						Control	L-Cystine ****	0.537922
						Control	Ornithine ****	0.34213
						Control	L-Arginine ****	0
						Control	Caproic acid ****	0.0576553
						Control	Cholic acid ****	0.247487
						Control	L-Glutamine ****	0.521445
						Control	L-Tryptophan ****	0.195472
						Control	Adrenic acid ****	0.0513709
						Control	2-Hydroxybutyric acid ****	0.00540224
						Control	L-Carnitine ****	0.0292512
						Control	Glyceric acid ****	0.0069297
						Control	L-Glutamic acid ****	0.901576
						Control	L-Aspartic acid ****	0.241695
						Control	L-Cystine ****	1.61275
						Control	Ornithine ****	0.078312
						Control	L-Arginine ****	0.305042
						Control	Caproic acid ****	0.0650719
						Control	Cholic acid ****	1.00404
						Control	L-Glutamine ****	0.0987492
						Control	L-Tryptophan ****	1.09422
						Control	Adrenic acid ****	0.226224
						Control	2-Hydroxybutyric acid ****	0.162284
						Control	L-Carnitine ****	0.024266
						Control	Glyceric acid ****	0.012694
						Control	L-Glutamic acid ****	1.56952
						Control	L-Aspartic acid ****	1.50443
						Control	L-Cystine ****	0.422765
						Control	Ornithine ****	0.233378
						Control	L-Arginine ****	0.489753
						Control	Caproic acid ****	0.0602924
						Control	Cholic acid ****	0.0084545
						Control	L-Glutamine ****	0.18826
						Control	L-Tryptophan ****	0.242808
						Control	Adrenic acid ****	0.423093
						Control	2-Hydroxybutyric acid ****	0.0194226
						Control	L-Carnitine ****	0.129073
						Control	Glyceric acid ****	0.011525
						Control	L-Glutamic acid ****	2.02446
						Control	L-Aspartic acid ****	1.08646
						Control	L-Cystine ****	0.770416
						Control	Ornithine ****	1.03623
						Control	L-Arginine ****	0.201374
						Control	Caproic acid ****	1.75198
						Control	Cholic acid ****	0.302645
						Control	L-Glutamine ****	0.350582
						Control	L-Tryptophan ****	0.409583
						Control	Adrenic acid ****	0.76831
						Control	2-Hydroxybutyric acid ****	0.0115815
						Control	L-Carnitine ****	0.0379746
						Control	Glyceric acid ****	0.046297
						Control	L-Glutamic acid ****	2.05514
						Control	L-Aspartic acid ****	1.40277
						Control	L-Cystine ****	1.04559
						Control	Ornithine ****	0.953007
						Control	L-Arginine ****	0.238979
						Control	Caproic acid ****	1.57109
						Control	Cholic acid ****	0.0115145
						Control	L-Glutamine ****	0.962906
						Control	L-Tryptophan ****	0.49035
						Control	Adrenic acid ****	1.66898
						Control	2-Hydroxybutyric acid ****	0.0741654
						Control	L-Carnitine ****	0.01768
						Control	Glyceric acid ****	0.00626971
						Control	L-Glutamic acid ****	1.95956
						Control	L-Aspartic acid ****	1.12429
						Control	L-Cystine ****	0.691262
						Control	Ornithine ****	0.653205
						Control	L-Arginine ****	0.230531
						Control	Caproic acid ****	1.84203
						Control	Cholic acid ****	0.00153975
						Control	L-Glutamine ****	0.332489
						Control	L-Tryptophan ****	0.340462
						Control	Adrenic acid ****	0.00285898
						Control	2-Hydroxybutyric acid ****	0.0137756
						Control	L-Carnitine ****	0.0231779
						Control	Glyceric acid ****	0.00704336
						Control	L-Glutamic acid ****	0.697732
						Control	L-Aspartic acid ****	0.284306
						Control	L-Cystine ****	0.406921
						Control	Ornithine ****	0.289619
						Control	L-Arginine ****	0.259864
						Control	Caproic acid ****	0.272163
						Control	Cholic acid ****	0.00338603
						Control	L-Glutamine ****	0.0963163
						Control	L-Tryptophan ****	0.104462
						Control	Adrenic acid ****	0.000764064
						Control	2-Hydroxybutyric acid ****	0.00367031
						Control	L-Carnitine ****	0.0884155
						Control	Glyceric acid ****	0.0194779
						Control	L-Glutamic acid ****	0.570573
						Control	L-Aspartic acid ****	0.492124
						Control	L-Cystine ****	0.465214
						Control	Ornithine ****	0.228398
						Control	L-Arginine ****	0.238256
						Control	Caproic acid ****	0.122722
						Control	Cholic acid ****	0.0602693
						Control	L-Glutamine ****	0.414903
						Control	L-Tryptophan ****	0.284104
						Control	Adrenic acid ****	0.493226
						Control	2-Hydroxybutyric acid ****	0.0211063
						Control	L-Carnitine ****	0.0173284
						Control	Glyceric acid ****	0.0040022
						Control	L-Glutamic acid ****	0.389303
						Control	L-Aspartic acid ****	0.232831
						Control	L-Cystine ****	0.360208
						Control	Ornithine ****	0.127839
						Control	L-Arginine ****	0.197903
						Control	Caproic acid ****	0.276553
						Control	Cholic acid ****	0.02438
						Control	L-Glutamine ****	0.0767145
						Control	L-Tryptophan ****	0.071684
						Control	Adrenic acid ****	0.631825
						Control	2-Hydroxybutyric acid ****	0.0142311
						Control	L-Carnitine ****	0.0259984
						Control	Glyceric acid ****	0.0208185
						Control	L-Glutamic acid ****	0.40079
						Control	L-Aspartic acid ****	0.126488
						Control	L-Cystine ****	0.594863
						Control	Ornithine ****	0.162027
						Control	L-Arginine ****	0.123091
						Control	Caproic acid ****	0.0897264
						Control	Cholic acid ****	0.00525373
						Control	L-Glutamine ****	0.0276395
						Control	L-Tryptophan ****	0.0607455
						Control	Adrenic acid ****	0.0708442
						Control	2-Hydroxybutyric acid ****	0.0157711
						Control	L-Carnitine ****	0.0535427
						Control	Glyceric acid ****	0.00467826
						Control	L-Glutamic acid ****	0.268682
						Control	L-Aspartic acid ****	0.147885
						Control	L-Cystine ****	0.799138
						Control	Ornithine ****	0.124175
						Control	L-Arginine ****	0.310665
						Control	Caproic acid ****	0.0137449
						Control	Cholic acid ****	0.131574
						Control	L-Glutamine ****	0.0826637
						Control	L-Tryptophan ****	0.248191
						Control	Adrenic acid ****	0.815559
						IBD	2-Hydroxybutyric acid ****	0.24791
						IBD	L-Carnitine ****	0.727241
						IBD	Glyceric acid ****	0.195738
						IBD	L-Glutamic acid ****	3.36295
						IBD	L-Aspartic acid ****	3.74383
						IBD	L-Cystine ****	4.12787
						IBD	Ornithine ****	2.1458
						IBD	L-Arginine ****	1.32378
						IBD	Caproic acid ****	0
						IBD	Cholic acid ****	0.0727786
						IBD	L-Glutamine ****	3.42293
						IBD	L-Tryptophan ****	3.7455
						IBD	Adrenic acid ****	2.70799
						IBD	2-Hydroxybutyric acid ****	0.0374272
						IBD	L-Carnitine ****	0.172295
						IBD	Glyceric acid ****	0.0574252
						IBD	L-Glutamic acid ****	3.26798
						IBD	L-Aspartic acid ****	3.66656
						IBD	L-Cystine ****	1.74408
						IBD	Ornithine ****	0.452413
						IBD	L-Arginine ****	2.4326
						IBD	Caproic acid ****	0.0348663
						IBD	Cholic acid ****	0.136914
						IBD	L-Glutamine ****	1.27302
						IBD	L-Tryptophan ****	0.85223
						IBD	Adrenic acid ****	2.24247
						IBD	2-Hydroxybutyric acid ****	0.455399
						IBD	L-Carnitine ****	0.791011
						IBD	Glyceric acid ****	0.0773576
						IBD	L-Glutamic acid ****	2.5859
						IBD	L-Aspartic acid ****	1.36416
						IBD	L-Cystine ****	6.02694
						IBD	Ornithine ****	0.567434
						IBD	L-Arginine ****	0.517738
						IBD	Caproic acid ****	0.0086364
						IBD	Cholic acid ****	0.736166
						IBD	L-Glutamine ****	0.755819
						IBD	L-Tryptophan ****	0.503825
						IBD	Adrenic acid ****	1.84102
						IBD	2-Hydroxybutyric acid ****	0.0812642
						IBD	L-Carnitine ****	0.319011
						IBD	Glyceric acid ****	0.278602
						IBD	L-Glutamic acid ****	3.21512
						IBD	L-Aspartic acid ****	2.25792
						IBD	L-Cystine ****	1.50856
						IBD	Ornithine ****	1.20791
						IBD	L-Arginine ****	0.61093
						IBD	Caproic acid ****	0.123483
						IBD	Cholic acid ****	1.31328
						IBD	L-Glutamine ****	1.67498
						IBD	L-Tryptophan ****	0.868339
						IBD	Adrenic acid ****	0.194666
						IBD	2-Hydroxybutyric acid ****	1.09536
						IBD	L-Carnitine ****	0.472046
						IBD	Glyceric acid ****	0.295508
						IBD	L-Glutamic acid ****	4.16421
						IBD	L-Aspartic acid ****	2.72998
						IBD	L-Cystine ****	5.12737
						IBD	Ornithine ****	2.64895
						IBD	L-Arginine ****	1.07767
						IBD	Caproic acid ****	0.0253586
						IBD	Cholic acid ****	0.149455
						IBD	L-Glutamine ****	2.87009
						IBD	L-Tryptophan ****	2.75268
						IBD	Adrenic acid ****	2.93446
						IBD	2-Hydroxybutyric acid ****	1.89123
						IBD	L-Carnitine ****	0.380789
						IBD	Glyceric acid ****	0.41966
						IBD	L-Glutamic acid ****	4.50207
						IBD	L-Aspartic acid ****	3.99979
						IBD	L-Cystine ****	4.44075
						IBD	Ornithine ****	2.14985
						IBD	L-Arginine ****	0.747419
						IBD	Caproic acid ****	0.0154682
						IBD	Cholic acid ****	2.32221
						IBD	L-Glutamine ****	5.06703
						IBD	L-Tryptophan ****	3.64096
						IBD	Adrenic acid ****	1.67712
						IBD	2-Hydroxybutyric acid ****	0.212067
						IBD	L-Carnitine ****	0.349907
						IBD	Glyceric acid ****	0.039981
						IBD	L-Glutamic acid ****	2.71611
						IBD	L-Aspartic acid ****	3.13698
						IBD	L-Cystine ****	2.27218
						IBD	Ornithine ****	1.12286
						IBD	L-Arginine ****	2.35299
						IBD	Caproic acid ****	0.0310982
						IBD	Cholic acid ****	1.90239
						IBD	L-Glutamine ****	2.25091
						IBD	L-Tryptophan ****	1.29639
						IBD	Adrenic acid ****	0.877653
						IBD	2-Hydroxybutyric acid ****	0.433305
						IBD	L-Carnitine ****	1.30958
						IBD	Glyceric acid ****	0.100848
						IBD	L-Glutamic acid ****	3.82867
						IBD	L-Aspartic acid ****	2.69762
						IBD	L-Cystine ****	6.94059
						IBD	Ornithine ****	1.99833
						IBD	L-Arginine ****	1.51215
						IBD	Caproic acid ****	0.068565
						IBD	Cholic acid ****	0.718873
						IBD	L-Glutamine ****	4.79567
						IBD	L-Tryptophan ****	3.19991
						IBD	Adrenic acid ****	2.1681
						IBD	2-Hydroxybutyric acid ****	0.148191
						IBD	L-Carnitine ****	0.384452
						IBD	Glyceric acid ****	0.0624776
						IBD	L-Glutamic acid ****	1.36316
						IBD	L-Aspartic acid ****	1.51072
						IBD	L-Cystine ****	1.91928
						IBD	Ornithine ****	0.897376
						IBD	L-Arginine ****	1.71008
						IBD	Caproic acid ****	0.0301644
						IBD	Cholic acid ****	1.28782
						IBD	L-Glutamine ****	1.36535
						IBD	L-Tryptophan ****	0.297939
						IBD	Adrenic acid ****	0.105477
						IBD	2-Hydroxybutyric acid ****	0.0270791
						IBD	L-Carnitine ****	0.980558
						IBD	Glyceric acid ****	0.20985
						IBD	L-Glutamic acid ****	2.82947
						IBD	L-Aspartic acid ****	3.15216
						IBD	L-Cystine ****	2.52416
						IBD	Ornithine ****	0.832344
						IBD	L-Arginine ****	0
						IBD	Caproic acid ****	0.0213145
						IBD	Cholic acid ****	1.77828
						IBD	L-Glutamine ****	1.31913
						IBD	L-Tryptophan ****	1.48627
						IBD	Adrenic acid ****	1.02552
						IBD	2-Hydroxybutyric acid ****	0.057799
						IBD	L-Carnitine ****	0.163286
						IBD	Glyceric acid ****	0.0979373
						IBD	L-Glutamic acid ****	1.7255
						IBD	L-Aspartic acid ****	2.21779
						IBD	L-Cystine ****	2.38701
						IBD	Ornithine ****	0.394949
						IBD	L-Arginine ****	0.972445
						IBD	Caproic acid ****	0.0254538
						IBD	Cholic acid ****	1.33125
						IBD	L-Glutamine ****	1.53491
						IBD	L-Tryptophan ****	0.803182
						IBD	Adrenic acid ****	0.634829
						IBD	2-Hydroxybutyric acid ****	0.0927549
						IBD	L-Carnitine ****	1.12441
						IBD	Glyceric acid ****	0.0950347
						IBD	L-Glutamic acid ****	2.86655
						IBD	L-Aspartic acid ****	1.19763
						IBD	L-Cystine ****	4.16797
						IBD	Ornithine ****	3.04147
						IBD	L-Arginine ****	0.951232
						IBD	Caproic acid ****	0.0235253
						IBD	Cholic acid ****	1.73621
						IBD	L-Glutamine ****	1.8986
						IBD	L-Tryptophan ****	2.77099
						IBD	Adrenic acid ****	1.39953
						IBD	2-Hydroxybutyric acid ****	0.333291
						IBD	L-Carnitine ****	0.255603
						IBD	Glyceric acid ****	0.145326
						IBD	L-Glutamic acid ****	2.03038
						IBD	L-Aspartic acid ****	1.8283
						IBD	L-Cystine ****	3.02044
						IBD	Ornithine ****	1.29101
						IBD	L-Arginine ****	1.63011
						IBD	Caproic acid ****	0.0583382
						IBD	Cholic acid ****	0.772491
						IBD	L-Glutamine ****	1.58448
						IBD	L-Tryptophan ****	1.89009
						IBD	Adrenic acid ****	2.58542
						IBD	2-Hydroxybutyric acid ****	0.0373984
						IBD	L-Carnitine ****	0.061639
						IBD	Glyceric acid ****	0.0750818
						IBD	L-Glutamic acid ****	3.38118
						IBD	L-Aspartic acid ****	2.85375
						IBD	L-Cystine ****	3.27149
						IBD	Ornithine ****	1.02778
						IBD	L-Arginine ****	0.804827
						IBD	Caproic acid ****	2.12039
						IBD	Cholic acid ****	0.135315
						IBD	L-Glutamine ****	2.09273
						IBD	L-Tryptophan ****	1.26611
						IBD	Adrenic acid ****	0.208366
						IBD	2-Hydroxybutyric acid ****	0.720908
						IBD	L-Carnitine ****	0.259471
						IBD	Glyceric acid ****	0.0222499
						IBD	L-Glutamic acid ****	3.22186
						IBD	L-Aspartic acid ****	1.51736
						IBD	L-Cystine ****	3.04397
						IBD	Ornithine ****	0.704704
						IBD	L-Arginine ****	0.622511
						IBD	Caproic acid ****	0.0152275
						IBD	Cholic acid ****	1.4436
						IBD	L-Glutamine ****	1.91806
						IBD	L-Tryptophan ****	1.59731
						IBD	Adrenic acid ****	1.31958
						IBD	2-Hydroxybutyric acid ****	0.299397
						IBD	L-Carnitine ****	3.61467
						IBD	Glyceric acid ****	0.445972
						IBD	L-Glutamic acid ****	2.40231
						IBD	L-Aspartic acid ****	4.64824
						IBD	L-Cystine ****	3.36315
						IBD	Ornithine ****	1.78633
						IBD	L-Arginine ****	2.32048
						IBD	Caproic acid ****	0.133039
						IBD	Cholic acid ****	1.90518
						IBD	L-Glutamine ****	3.84414
						IBD	L-Tryptophan ****	1.84717
						IBD	Adrenic acid ****	0.503023
						IBD	2-Hydroxybutyric acid ****	0.0770872
						IBD	L-Carnitine ****	0.170496
						IBD	Glyceric acid ****	0.0332847
						IBD	L-Glutamic acid ****	2.17493
						IBD	L-Aspartic acid ****	2.42986
						IBD	L-Cystine ****	2.06182
						IBD	Ornithine ****	2.31734
						IBD	L-Arginine ****	1.95081
						IBD	Caproic acid ****	0.517038
						IBD	Cholic acid ****	1.70229
						IBD	L-Glutamine ****	2.39537
						IBD	L-Tryptophan ****	2.5837
						IBD	Adrenic acid ****	0.95547
						IBD	2-Hydroxybutyric acid ****	0.157663
						IBD	L-Carnitine ****	0.211194
						IBD	Glyceric acid ****	0.378281
						IBD	L-Glutamic acid ****	2.30678
						IBD	L-Aspartic acid ****	2.74981
						IBD	L-Cystine ****	3.06284
						IBD	Ornithine ****	0.693611
						IBD	L-Arginine ****	1.8395
						IBD	Caproic acid ****	0.0303994
						IBD	Cholic acid ****	2.11571
						IBD	L-Glutamine ****	2.48386
						IBD	L-Tryptophan ****	1.47184
						IBD	Adrenic acid ****	0.284459
						IBD	2-Hydroxybutyric acid ****	0.0761854
						IBD	L-Carnitine ****	0.130217
						IBD	Glyceric acid ****	0.0889849
						IBD	L-Glutamic acid ****	1.66455
						IBD	L-Aspartic acid ****	2.38669
						IBD	L-Cystine ****	1.11229
						IBD	Ornithine ****	0.779266
						IBD	L-Arginine ****	1.63359
						IBD	Caproic acid ****	0.0615785
						IBD	Cholic acid ****	0.428533
						IBD	L-Glutamine ****	1.77614
						IBD	L-Tryptophan ****	0.567741
						IBD	Adrenic acid ****	0.645189
						IBD	2-Hydroxybutyric acid ****	0.542445
						IBD	L-Carnitine ****	2.83939
						IBD	Glyceric acid ****	0.0946232
						IBD	L-Glutamic acid ****	3.77632
						IBD	L-Aspartic acid ****	5.54217
						IBD	L-Cystine ****	7.58059
						IBD	Ornithine ****	5.21502
						IBD	L-Arginine ****	1.41823
						IBD	Caproic acid ****	0.0134756
						IBD	Cholic acid ****	0.702541
						IBD	L-Glutamine ****	6.04219
						IBD	L-Tryptophan ****	4.19878
						IBD	Adrenic acid ****	2.49114
						IBD	2-Hydroxybutyric acid ****	0.145675
						IBD	L-Carnitine ****	0.566305
						IBD	Glyceric acid ****	0.0394109
						IBD	L-Glutamic acid ****	2.58927
						IBD	L-Aspartic acid ****	3.0117
						IBD	L-Cystine ****	2.18107
						IBD	Ornithine ****	0.794561
						IBD	L-Arginine ****	1.01405
						IBD	Caproic acid ****	0.0293086
						IBD	Cholic acid ****	1.83231
						IBD	L-Glutamine ****	1.7646
						IBD	L-Tryptophan ****	0.911485
						IBD	Adrenic acid ****	0.838343
						IBD	2-Hydroxybutyric acid ****	0.824247
						IBD	L-Carnitine ****	0.157649
						IBD	Glyceric acid ****	0.106029
						IBD	L-Glutamic acid ****	3.0961
						IBD	L-Aspartic acid ****	2.02953
						IBD	L-Cystine ****	2.68046
						IBD	Ornithine ****	0.412751
						IBD	L-Arginine ****	0.699092
						IBD	Caproic acid ****	0.0218147
						IBD	Cholic acid ****	1.4055
						IBD	L-Glutamine ****	1.36522
						IBD	L-Tryptophan ****	1.552
						IBD	Adrenic acid ****	0.845672
						IBD	2-Hydroxybutyric acid ****	0.235944
						IBD	L-Carnitine ****	0.206406
						IBD	Glyceric acid ****	0.138769
						IBD	L-Glutamic acid ****	2.7803
						IBD	L-Aspartic acid ****	3.05432
						IBD	L-Cystine ****	1.81544
						IBD	Ornithine ****	0.492054
						IBD	L-Arginine ****	0.771353
						IBD	Caproic acid ****	0.167489
						IBD	Cholic acid ****	0.0297415
						IBD	L-Glutamine ****	2.21859
						IBD	L-Tryptophan ****	1.16447
						IBD	Adrenic acid ****	0.845743
						IBD	2-Hydroxybutyric acid ****	0.656683
						IBD	L-Carnitine ****	0.266068
						IBD	Glyceric acid ****	0.114135
						IBD	L-Glutamic acid ****	3.56625
						IBD	L-Aspartic acid ****	3.52222
						IBD	L-Cystine ****	4.59326
						IBD	Ornithine ****	0.834068
						IBD	L-Arginine ****	0.703759
						IBD	Caproic acid ****	0.0179269
						IBD	Cholic acid ****	1.15224
						IBD	L-Glutamine ****	2.19491
						IBD	L-Tryptophan ****	2.03865
						IBD	Adrenic acid ****	1.31898
						IBD	2-Hydroxybutyric acid ****	0.161893
						IBD	L-Carnitine ****	0.290034
						IBD	Glyceric acid ****	0.0774072
						IBD	L-Glutamic acid ****	1.51268
						IBD	L-Aspartic acid ****	1.99237
						IBD	L-Cystine ****	2.25379
						IBD	Ornithine ****	0.123281
						IBD	L-Arginine ****	0.915734
						IBD	Caproic acid ****	0.124652
						IBD	Cholic acid ****	0.659844
						IBD	L-Glutamine ****	1.14873
						IBD	L-Tryptophan ****	0.290425
						IBD	Adrenic acid ****	0.0681916
						IBD	2-Hydroxybutyric acid ****	0.0698156
						IBD	L-Carnitine ****	0.727056
						IBD	Glyceric acid ****	0.0817789
						IBD	L-Glutamic acid ****	1.53416
						IBD	L-Aspartic acid ****	2.86177
						IBD	L-Cystine ****	2.1688
						IBD	Ornithine ****	0.309726
						IBD	L-Arginine ****	1.83119
						IBD	Caproic acid ****	0
						IBD	Cholic acid ****	0.699295
						IBD	L-Glutamine ****	1.12037
						IBD	L-Tryptophan ****	1.23395
						IBD	Adrenic acid ****	1.90407
						IBD	2-Hydroxybutyric acid ****	0.0594699
						IBD	L-Carnitine ****	0.681986
						IBD	Glyceric acid ****	0.148682
						IBD	L-Glutamic acid ****	4.87677
						IBD	L-Aspartic acid ****	3.38605
						IBD	L-Cystine ****	9.50426
						IBD	Ornithine ****	1.86129
						IBD	L-Arginine ****	0.979276
						IBD	Caproic acid ****	0.0137811
						IBD	Cholic acid ****	1.74591
						IBD	L-Glutamine ****	5.6744
						IBD	L-Tryptophan ****	4.25263
						IBD	Adrenic acid ****	2.46395
						IBD	2-Hydroxybutyric acid ****	0.101277
						IBD	L-Carnitine ****	0.493409
						IBD	Glyceric acid ****	0.0779186
						IBD	L-Glutamic acid ****	1.80506
						IBD	L-Aspartic acid ****	2.57908
						IBD	L-Cystine ****	1.69132
						IBD	Ornithine ****	0.655083
						IBD	L-Arginine ****	0.749202
						IBD	Caproic acid ****	0.0149174
						IBD	Cholic acid ****	1.39121
						IBD	L-Glutamine ****	2.08722
						IBD	L-Tryptophan ****	1.31632
						IBD	Adrenic acid ****	1.37219
						IBD	2-Hydroxybutyric acid ****	0.0674996
						IBD	L-Carnitine ****	0.174371
						IBD	Glyceric acid ****	0.0636163
						IBD	L-Glutamic acid ****	2.11965
						IBD	L-Aspartic acid ****	2.15801
						IBD	L-Cystine ****	1.97728
						IBD	Ornithine ****	0.702557
						IBD	L-Arginine ****	1.4774
						IBD	Caproic acid ****	0.0980531
						IBD	Cholic acid ****	1.19968
						IBD	L-Glutamine ****	1.49808
						IBD	L-Tryptophan ****	0.604243
						IBD	Adrenic acid ****	1.04533
						IBD	2-Hydroxybutyric acid ****	0.118919
						IBD	L-Carnitine ****	0.243585
						IBD	Glyceric acid ****	0.338865
						IBD	L-Glutamic acid ****	2.12188
						IBD	L-Aspartic acid ****	2.96383
						IBD	L-Cystine ****	2.75796
						IBD	Ornithine ****	0.646946
						IBD	L-Arginine ****	1.10606
						IBD	Caproic acid ****	0
						IBD	Cholic acid ****	1.04749
						IBD	L-Glutamine ****	1.48502
						IBD	L-Tryptophan ****	0.930014
						IBD	Adrenic acid ****	1.80242
						IBD	2-Hydroxybutyric acid ****	0.590975
						IBD	L-Carnitine ****	0.172242
						IBD	Glyceric acid ****	0.0406707
						IBD	L-Glutamic acid ****	2.63373
						IBD	L-Aspartic acid ****	2.51153
						IBD	L-Cystine ****	3.04789
						IBD	Ornithine ****	0.43229
						IBD	L-Arginine ****	1.02993
						IBD	Caproic acid ****	0.0441638
						IBD	Cholic acid ****	0.0852327
						IBD	L-Glutamine ****	1.59487
						IBD	L-Tryptophan ****	2.16803
						IBD	Adrenic acid ****	1.62103
						IBD	2-Hydroxybutyric acid ****	0.125541
						IBD	L-Carnitine ****	0.413067
						IBD	Glyceric acid ****	0.0632765
						IBD	L-Glutamic acid ****	2.63681
						IBD	L-Aspartic acid ****	2.58354
						IBD	L-Cystine ****	2.9463
						IBD	Ornithine ****	0.579206
						IBD	L-Arginine ****	0.787371
						IBD	Caproic acid ****	0.042455
						IBD	Cholic acid ****	1.39449
						IBD	L-Glutamine ****	2.26058
						IBD	L-Tryptophan ****	1.47646
						IBD	Adrenic acid ****	1.78799
						IBD	2-Hydroxybutyric acid ****	0.0184414
						IBD	L-Carnitine ****	0.486971
						IBD	Glyceric acid ****	0.0318701
						IBD	L-Glutamic acid ****	2.6663
						IBD	L-Aspartic acid ****	2.76454
						IBD	L-Cystine ****	2.71873
						IBD	Ornithine ****	1.13187
						IBD	L-Arginine ****	1.00183
						IBD	Caproic acid ****	0.0193316
						IBD	Cholic acid ****	1.77074
						IBD	L-Glutamine ****	2.37377
						IBD	L-Tryptophan ****	1.30365
						IBD	Adrenic acid ****	1.01225
						IBD	2-Hydroxybutyric acid ****	0.126852
						IBD	L-Carnitine ****	0.849976
						IBD	Glyceric acid ****	0.185004
						IBD	L-Glutamic acid ****	3.40817
						IBD	L-Aspartic acid ****	2.86302
						IBD	L-Cystine ****	2.20401
						IBD	Ornithine ****	1.99571
						IBD	L-Arginine ****	0.809375
						IBD	Caproic acid ****	0.0659623
						IBD	Cholic acid ****	1.14103
						IBD	L-Glutamine ****	1.43969
						IBD	L-Tryptophan ****	2.59238
						IBD	Adrenic acid ****	1.11874
						IBD	2-Hydroxybutyric acid ****	0.652984
						IBD	L-Carnitine ****	0.776997
						IBD	Glyceric acid ****	0.144318
						IBD	L-Glutamic acid ****	4.33248
						IBD	L-Aspartic acid ****	3.3729
						IBD	L-Cystine ****	4.34514
						IBD	Ornithine ****	2.13969
						IBD	L-Arginine ****	1.03651
						IBD	Caproic acid ****	0.0170122
						IBD	Cholic acid ****	2.18164
						IBD	L-Glutamine ****	4.34626
						IBD	L-Tryptophan ****	3.17906
						IBD	Adrenic acid ****	2.9704
						IBD	2-Hydroxybutyric acid ****	0.234031
						IBD	L-Carnitine ****	0.42578
						IBD	Glyceric acid ****	0.0724912
						IBD	L-Glutamic acid ****	2.27974
						IBD	L-Aspartic acid ****	2.15935
						IBD	L-Cystine ****	3.17913
						IBD	Ornithine ****	0.417637
						IBD	L-Arginine ****	1.10697
						IBD	Caproic acid ****	0.0101727
						IBD	Cholic acid ****	1.66968
						IBD	L-Glutamine ****	0.874715
						IBD	L-Tryptophan ****	0.557295
						IBD	Adrenic acid ****	0.292851
						IBD	2-Hydroxybutyric acid ****	0.450824
						IBD	L-Carnitine ****	0.107514
						IBD	Glyceric acid ****	0.0743602
						IBD	L-Glutamic acid ****	1.65427
						IBD	L-Aspartic acid ****	1.91614
						IBD	L-Cystine ****	3.08781
						IBD	Ornithine ****	0.372472
						IBD	L-Arginine ****	1.12744
						IBD	Caproic acid ****	0.0371949
						IBD	Cholic acid ****	1.6273
						IBD	L-Glutamine ****	0.762999
						IBD	L-Tryptophan ****	2.07113
						IBD	Adrenic acid ****	2.69235
						IBD	2-Hydroxybutyric acid ****	0.302734
						IBD	L-Carnitine ****	0.734995
						IBD	Glyceric acid ****	0.0375093
						IBD	L-Glutamic acid ****	2.29499
						IBD	L-Aspartic acid ****	1.69694
						IBD	L-Cystine ****	2.10747
						IBD	Ornithine ****	0.566928
						IBD	L-Arginine ****	0.802302
						IBD	Caproic acid ****	0.0255706
						IBD	Cholic acid ****	1.15793
						IBD	L-Glutamine ****	0.74484
						IBD	L-Tryptophan ****	1.54464
						IBD	Adrenic acid ****	0.496205
						IBD	2-Hydroxybutyric acid ****	1.11141
						IBD	L-Carnitine ****	0.163423
						IBD	Glyceric acid ****	0.0328991
						IBD	L-Glutamic acid ****	4.11236
						IBD	L-Aspartic acid ****	2.31342
						IBD	L-Cystine ****	2.30341
						IBD	Ornithine ****	0.586072
						IBD	L-Arginine ****	1.09996
						IBD	Caproic acid ****	0.255069
						IBD	Cholic acid ****	1.9609
						IBD	L-Glutamine ****	2.53099
						IBD	L-Tryptophan ****	3.23283
						IBD	Adrenic acid ****	2.82412
						IBD	2-Hydroxybutyric acid ****	0.250837
						IBD	L-Carnitine ****	0.0536571
						IBD	Glyceric acid ****	0.10731
						IBD	L-Glutamic acid ****	3.20847
						IBD	L-Aspartic acid ****	2.96897
						IBD	L-Cystine ****	4.85555
						IBD	Ornithine ****	0.66563
						IBD	L-Arginine ****	0.98789
						IBD	Caproic acid ****	0.307775
						IBD	Cholic acid ****	0.0242054
						IBD	L-Glutamine ****	1.38456
						IBD	L-Tryptophan ****	0.91116
						IBD	Adrenic acid ****	0.677599
						IBD	2-Hydroxybutyric acid ****	0.213971
						IBD	L-Carnitine ****	0.280931
						IBD	Glyceric acid ****	0.0921962
						IBD	L-Glutamic acid ****	3.01856
						IBD	L-Aspartic acid ****	1.86666
						IBD	L-Cystine ****	1.90889
						IBD	Ornithine ****	0.482454
						IBD	L-Arginine ****	1.03666
						IBD	Caproic acid ****	0.014272
						IBD	Cholic acid ****	2.08134
						IBD	L-Glutamine ****	1.12538
						IBD	L-Tryptophan ****	0.589987
						IBD	Adrenic acid ****	2.03069
						IBD	2-Hydroxybutyric acid ****	0.0142969
						IBD	L-Carnitine ****	0.056742
						IBD	Glyceric acid ****	0.0582125
						IBD	L-Glutamic acid ****	3.27052
						IBD	L-Aspartic acid ****	2.28203
						IBD	L-Cystine ****	4.20044
						IBD	Ornithine ****	1.21055
						IBD	L-Arginine ****	0.783735
						IBD	Caproic acid ****	0.972632
						IBD	Cholic acid ****	0.0596597
						IBD	L-Glutamine ****	1.2816
						IBD	L-Tryptophan ****	1.08042
						IBD	Adrenic acid ****	0.199815
						IBD	2-Hydroxybutyric acid ****	0.548329
						IBD	L-Carnitine ****	1.34353
						IBD	Glyceric acid ****	0.276532
						IBD	L-Glutamic acid ****	3.33198
						IBD	L-Aspartic acid ****	3.76441
						IBD	L-Cystine ****	3.78605
						IBD	Ornithine ****	2.48282
						IBD	L-Arginine ****	2.70044
						IBD	Caproic acid ****	0.0310755
						IBD	Cholic acid ****	0.041156
						IBD	L-Glutamine ****	4.20531
						IBD	L-Tryptophan ****	2.18668
						IBD	Adrenic acid ****	3.29107
						IBD	2-Hydroxybutyric acid ****	0.243508
						IBD	L-Carnitine ****	0.871413
						IBD	Glyceric acid ****	0.0250169
						IBD	L-Glutamic acid ****	4.14775
						IBD	L-Aspartic acid ****	1.14927
						IBD	L-Cystine ****	2.3927
						IBD	Ornithine ****	1.78879
						IBD	L-Arginine ****	0
						IBD	Caproic acid ****	0.014701
						IBD	Cholic acid ****	1.09032
						IBD	L-Glutamine ****	4.17991
						IBD	L-Tryptophan ****	3.24352
						IBD	Adrenic acid ****	0.960308
						IBD	2-Hydroxybutyric acid ****	0.0804517
						IBD	L-Carnitine ****	0.932315
						IBD	Glyceric acid ****	0.272
						IBD	L-Glutamic acid ****	2.8399
						IBD	L-Aspartic acid ****	3.62181
						IBD	L-Cystine ****	4.54067
						IBD	Ornithine ****	0.833667
						IBD	L-Arginine ****	1.01473
						IBD	Caproic acid ****	0.418186
						IBD	Cholic acid ****	1.82932
						IBD	L-Glutamine ****	2.61847
						IBD	L-Tryptophan ****	2.4876
						IBD	Adrenic acid ****	1.29276
						IBD	2-Hydroxybutyric acid ****	0.923947
						IBD	L-Carnitine ****	0.282393
						IBD	Glyceric acid ****	0.206313
						IBD	L-Glutamic acid ****	4.4871
						IBD	L-Aspartic acid ****	3.51102
						IBD	L-Cystine ****	6.37186
						IBD	Ornithine ****	1.81647
						IBD	L-Arginine ****	0.722459
						IBD	Caproic acid ****	0.0269079
						IBD	Cholic acid ****	1.38325
						IBD	L-Glutamine ****	1.99483
						IBD	L-Tryptophan ****	2.46821
						IBD	Adrenic acid ****	1.23426
						IBD	2-Hydroxybutyric acid ****	1.61017
						IBD	L-Carnitine ****	0.488065
						IBD	Glyceric acid ****	0.228678
						IBD	L-Glutamic acid ****	3.80462
						IBD	L-Aspartic acid ****	3.75276
						IBD	L-Cystine ****	2.30622
						IBD	Ornithine ****	1.59203
						IBD	L-Arginine ****	1.44311
						IBD	Caproic acid ****	0.188812
						IBD	Cholic acid ****	1.20814
						IBD	L-Glutamine ****	2.08683
						IBD	L-Tryptophan ****	1.90359
						IBD	Adrenic acid ****	3.0259
						IBD	2-Hydroxybutyric acid ****	0.342274
						IBD	L-Carnitine ****	0.172243
						IBD	Glyceric acid ****	0.108141
						IBD	L-Glutamic acid ****	4.03264
						IBD	L-Aspartic acid ****	2.96827
						IBD	L-Cystine ****	2.58829
						IBD	Ornithine ****	1.88263
						IBD	L-Arginine ****	0.947344
						IBD	Caproic acid ****	0.016747
						IBD	Cholic acid ****	1.36707
						IBD	L-Glutamine ****	2.203
						IBD	L-Tryptophan ****	1.96982
						IBD	Adrenic acid ****	2.49757
						IBD	2-Hydroxybutyric acid ****	0.553608
						IBD	L-Carnitine ****	0.351404
						IBD	Glyceric acid ****	0.164801
						IBD	L-Glutamic acid ****	2.87402
						IBD	L-Aspartic acid ****	1.99604
						IBD	L-Cystine ****	3.05156
						IBD	Ornithine ****	1.03519
						IBD	L-Arginine ****	2.83376
						IBD	Caproic acid ****	0.0134822
						IBD	Cholic acid ****	0.0201116
						IBD	L-Glutamine ****	3.71901
						IBD	L-Tryptophan ****	1.84749
						IBD	Adrenic acid ****	2.40431
						IBD	2-Hydroxybutyric acid ****	1.28759
						IBD	L-Carnitine ****	0.425291
						IBD	Glyceric acid ****	0.0843932
						IBD	L-Glutamic acid ****	1.74046
						IBD	L-Aspartic acid ****	2.00831
						IBD	L-Cystine ****	2.53057
						IBD	Ornithine ****	0.540586
						IBD	L-Arginine ****	1.74691
						IBD	Caproic acid ****	0.036091
						IBD	Cholic acid ****	0.133117
						IBD	L-Glutamine ****	2.58277
						IBD	L-Tryptophan ****	0.952397
						IBD	Adrenic acid ****	2.59535
						IBD	2-Hydroxybutyric acid ****	0.865121
						IBD	L-Carnitine ****	0.329909
						IBD	Glyceric acid ****	0.0711943
						IBD	L-Glutamic acid ****	3.42802
						IBD	L-Aspartic acid ****	1.26379
						IBD	L-Cystine ****	3.09584
						IBD	Ornithine ****	0.575314
						IBD	L-Arginine ****	0.294831
						IBD	Caproic acid ****	0.00831707
						IBD	Cholic acid ****	1.45183
						IBD	L-Glutamine ****	3.08105
						IBD	L-Tryptophan ****	1.68265
						IBD	Adrenic acid ****	0.375158
						IBD	2-Hydroxybutyric acid ****	0.625296
						IBD	L-Carnitine ****	1.04169
						IBD	Glyceric acid ****	0.103572
						IBD	L-Glutamic acid ****	3.11891
						IBD	L-Aspartic acid ****	3.08407
						IBD	L-Cystine ****	1.73596
						IBD	Ornithine ****	0.777453
						IBD	L-Arginine ****	0.488633
						IBD	Caproic acid ****	0.0717255
						IBD	Cholic acid ****	1.72132
						IBD	L-Glutamine ****	2.48787
						IBD	L-Tryptophan ****	2.5472
						IBD	Adrenic acid ****	0.877741
						IBD	2-Hydroxybutyric acid ****	0.0151464
						IBD	L-Carnitine ****	0.167497
						IBD	Glyceric acid ****	0.113512
						IBD	L-Glutamic acid ****	2.60319
						IBD	L-Aspartic acid ****	2.39728
						IBD	L-Cystine ****	2.02369
						IBD	Ornithine ****	0.664564
						IBD	L-Arginine ****	1.98827
						IBD	Caproic acid ****	0.0226789
						IBD	Cholic acid ****	1.19531
						IBD	L-Glutamine ****	1.66969
						IBD	L-Tryptophan ****	1.37717
						IBD	Adrenic acid ****	1.34345
						IBD	2-Hydroxybutyric acid ****	0.446751
						IBD	L-Carnitine ****	0.31207
						IBD	Glyceric acid ****	0.281642
						IBD	L-Glutamic acid ****	1.31212
						IBD	L-Aspartic acid ****	0.952642
						IBD	L-Cystine ****	2.91712
						IBD	Ornithine ****	0.376909
						IBD	L-Arginine ****	1.12773
						IBD	Caproic acid ****	0.0576288
						IBD	Cholic acid ****	0.855789
						IBD	L-Glutamine ****	0.711878
						IBD	L-Tryptophan ****	2.1001
						IBD	Adrenic acid ****	1.65639
						IBD	2-Hydroxybutyric acid ****	0.0241335
						IBD	L-Carnitine ****	0.300886
						IBD	Glyceric acid ****	0.0678041
						IBD	L-Glutamic acid ****	2.47865
						IBD	L-Aspartic acid ****	2.7814
						IBD	L-Cystine ****	1.45057
						IBD	Ornithine ****	0.750138
						IBD	L-Arginine ****	0.597032
						IBD	Caproic acid ****	0.178192
						IBD	Cholic acid ****	0.0257853
						IBD	L-Glutamine ****	1.62952
						IBD	L-Tryptophan ****	0.748185
						IBD	Adrenic acid ****	2.43968
						IBD	2-Hydroxybutyric acid ****	0.091971
						IBD	L-Carnitine ****	0.432523
						IBD	Glyceric acid ****	0.403187
						IBD	L-Glutamic acid ****	3.29925
						IBD	L-Aspartic acid ****	3.67788
						IBD	L-Cystine ****	2.7037
						IBD	Ornithine ****	1.95613
						IBD	L-Arginine ****	0.355025
						IBD	Caproic acid ****	0
						IBD	Cholic acid ****	0.625417
						IBD	L-Glutamine ****	3.23365
						IBD	L-Tryptophan ****	2.46758
						IBD	Adrenic acid ****	2.77483
						IBD	2-Hydroxybutyric acid ****	0.628419
						IBD	L-Carnitine ****	0.689728
						IBD	Glyceric acid ****	0.155673
						IBD	L-Glutamic acid ****	3.09935
						IBD	L-Aspartic acid ****	1.55397
						IBD	L-Cystine ****	2.68021
						IBD	Ornithine ****	1.21512
						IBD	L-Arginine ****	1.07392
						IBD	Caproic acid ****	0.0212868
						IBD	Cholic acid ****	1.63602
						IBD	L-Glutamine ****	0.124405
						IBD	L-Tryptophan ****	1.89188
						IBD	Adrenic acid ****	2.25979
						IBD	2-Hydroxybutyric acid ****	0.119746
						IBD	L-Carnitine ****	0.938445
						IBD	Glyceric acid ****	0.0936925
						IBD	L-Glutamic acid ****	3.87633
						IBD	L-Aspartic acid ****	1.93691
						IBD	L-Cystine ****	4.93897
						IBD	Ornithine ****	3.3124
						IBD	L-Arginine ****	1.03732
						IBD	Caproic acid ****	0.0139312
						IBD	Cholic acid ****	0.913146
						IBD	L-Glutamine ****	3.85865
						IBD	L-Tryptophan ****	3.17128
						IBD	Adrenic acid ****	1.73238
						IBD	2-Hydroxybutyric acid ****	0.0230382
						IBD	L-Carnitine ****	0.052169
						IBD	Glyceric acid ****	0.0725847
						IBD	L-Glutamic acid ****	2.73713
						IBD	L-Aspartic acid ****	2.10597
						IBD	L-Cystine ****	0.738764
						IBD	Ornithine ****	0.71487
						IBD	L-Arginine ****	0.503189
						IBD	Caproic acid ****	0.170819
						IBD	Cholic acid ****	0.0111962
						IBD	L-Glutamine ****	0.762887
						IBD	L-Tryptophan ****	0.740951
						IBD	Adrenic acid ****	0.235743
						IBD	2-Hydroxybutyric acid ****	0.064881
						IBD	L-Carnitine ****	0.451027
						IBD	Glyceric acid ****	0.139278
						IBD	L-Glutamic acid ****	1.53054
						IBD	L-Aspartic acid ****	1.47145
						IBD	L-Cystine ****	2.12083
						IBD	Ornithine ****	0.10041
						IBD	L-Arginine ****	1.20008
						IBD	Caproic acid ****	0.0285062
						IBD	Cholic acid ****	0.0531195
						IBD	L-Glutamine ****	0.938931
						IBD	L-Tryptophan ****	0.295274
						IBD	Adrenic acid ****	0.637402
						IBD	2-Hydroxybutyric acid ****	0.0406648
						IBD	L-Carnitine ****	0.226036
						IBD	Glyceric acid ****	0.13418
						IBD	L-Glutamic acid ****	2.50736
						IBD	L-Aspartic acid ****	3.43328
						IBD	L-Cystine ****	2.09906
						IBD	Ornithine ****	2.45403
						IBD	L-Arginine ****	1.29397
						IBD	Caproic acid ****	0.0309935
						IBD	Cholic acid ****	0.81987
						IBD	L-Glutamine ****	2.84273
						IBD	L-Tryptophan ****	1.04933
						IBD	Adrenic acid ****	1.15779
						IBD	2-Hydroxybutyric acid ****	0.220224
						IBD	L-Carnitine ****	0.142735
						IBD	Glyceric acid ****	0.155444
						IBD	L-Glutamic acid ****	2.26999
						IBD	L-Aspartic acid ****	1.06228
						IBD	L-Cystine ****	2.45286
						IBD	Ornithine ****	0.928195
						IBD	L-Arginine ****	0.597275
						IBD	Caproic acid ****	0.0220081
						IBD	Cholic acid ****	1.73825
						IBD	L-Glutamine ****	0.929813
						IBD	L-Tryptophan ****	2.02121
						IBD	Adrenic acid ****	1.66232
						IBD	2-Hydroxybutyric acid ****	0.0596506
						IBD	L-Carnitine ****	0.309507
						IBD	Glyceric acid ****	0.0439144
						IBD	L-Glutamic acid ****	2.05483
						IBD	L-Aspartic acid ****	2.11672
						IBD	L-Cystine ****	1.69115
						IBD	Ornithine ****	0.945319
						IBD	L-Arginine ****	1.01825
						IBD	Caproic acid ****	0.042526
						IBD	Cholic acid ****	1.48131
						IBD	L-Glutamine ****	1.80899
						IBD	L-Tryptophan ****	0.937843
						IBD	Adrenic acid ****	1.44412
						IBD	2-Hydroxybutyric acid ****	0.119014
						IBD	L-Carnitine ****	1.53181
						IBD	Glyceric acid ****	0.296163
						IBD	L-Glutamic acid ****	2.79873
						IBD	L-Aspartic acid ****	3.58237
						IBD	L-Cystine ****	4.06483
						IBD	Ornithine ****	2.45171
						IBD	L-Arginine ****	0.668989
						IBD	Caproic acid ****	0.185072
						IBD	Cholic acid ****	1.82043
						IBD	L-Glutamine ****	1.70824
						IBD	L-Tryptophan ****	1.70409
						IBD	Adrenic acid ****	2.84394
						IBD	2-Hydroxybutyric acid ****	0.0241329
						IBD	L-Carnitine ****	0.301559
						IBD	Glyceric acid ****	0.21749
						IBD	L-Glutamic acid ****	3.80111
						IBD	L-Aspartic acid ****	3.06304
						IBD	L-Cystine ****	7.19759
						IBD	Ornithine ****	3.17332
						IBD	L-Arginine ****	3.04345
						IBD	Caproic acid ****	0.0539467
						IBD	Cholic acid ****	0.015398
						IBD	L-Glutamine ****	3.01082
						IBD	L-Tryptophan ****	2.57931
						IBD	Adrenic acid ****	2.54772
						IBD	2-Hydroxybutyric acid ****	0.662186
						IBD	L-Carnitine ****	0.470231
						IBD	Glyceric acid ****	0.0424692
						IBD	L-Glutamic acid ****	3.70788
						IBD	L-Aspartic acid ****	2.06183
						IBD	L-Cystine ****	3.2018
						IBD	Ornithine ****	1.7124
						IBD	L-Arginine ****	0.65026
						IBD	Caproic acid ****	0.0117233
						IBD	Cholic acid ****	1.4842
						IBD	L-Glutamine ****	4.37226
						IBD	L-Tryptophan ****	0.657028
						IBD	Adrenic acid ****	1.45345
						IBD	2-Hydroxybutyric acid ****	0.117698
						IBD	L-Carnitine ****	0.611592
						IBD	Glyceric acid ****	0.120016
						IBD	L-Glutamic acid ****	3.05393
						IBD	L-Aspartic acid ****	2.19519
						IBD	L-Cystine ****	3.14206
						IBD	Ornithine ****	0.90913
						IBD	L-Arginine ****	0.747063
						IBD	Caproic acid ****	0.0110663
						IBD	Cholic acid ****	1.42695
						IBD	L-Glutamine ****	0.982991
						IBD	L-Tryptophan ****	0.939233
						IBD	Adrenic acid ****	1.80333
						IBD	2-Hydroxybutyric acid ****	0.208333
						IBD	L-Carnitine ****	0.149219
						IBD	Glyceric acid ****	0.216588
						IBD	L-Glutamic acid ****	3.14014
						IBD	L-Aspartic acid ****	2.52364
						IBD	L-Cystine ****	3.71317
						IBD	Ornithine ****	0.912298
						IBD	L-Arginine ****	0.837062
						IBD	Caproic acid ****	0.0975663
						IBD	Cholic acid ****	0.0118992
						IBD	L-Glutamine ****	2.08802
						IBD	L-Tryptophan ****	0.974137
						IBD	Adrenic acid ****	1.03801
						IBD	2-Hydroxybutyric acid ****	0.0122022
						IBD	L-Carnitine ****	0.175736
						IBD	Glyceric acid ****	0.0651117
						IBD	L-Glutamic acid ****	2.38761
						IBD	L-Aspartic acid ****	1.8507
						IBD	L-Cystine ****	1.25415
						IBD	Ornithine ****	0.267294
						IBD	L-Arginine ****	0.410989
						IBD	Caproic acid ****	0.104422
						IBD	Cholic acid ****	0.0539164
						IBD	L-Glutamine ****	1.33096
						IBD	L-Tryptophan ****	0.493824
						IBD	Adrenic acid ****	1.70689
						IBD	2-Hydroxybutyric acid ****	0.301507
						IBD	L-Carnitine ****	0.173039
						IBD	Glyceric acid ****	0.0300517
						IBD	L-Glutamic acid ****	2.08885
						IBD	L-Aspartic acid ****	3.25745
						IBD	L-Cystine ****	3.21394
						IBD	Ornithine ****	3.40557
						IBD	L-Arginine ****	0.827351
						IBD	Caproic acid ****	0.0388858
						IBD	Cholic acid ****	0.849298
						IBD	L-Glutamine ****	2.52347
						IBD	L-Tryptophan ****	1.96892
						IBD	Adrenic acid ****	2.07769
						IBD	2-Hydroxybutyric acid ****	0.101802
						IBD	L-Carnitine ****	0.145713
						IBD	Glyceric acid ****	0.077828
						IBD	L-Glutamic acid ****	2.76371
						IBD	L-Aspartic acid ****	2.86436
						IBD	L-Cystine ****	1.67887
						IBD	Ornithine ****	0.379551
						IBD	L-Arginine ****	1.30472
						IBD	Caproic acid ****	0.0845747
						IBD	Cholic acid ****	1.57946
						IBD	L-Glutamine ****	1.80062
						IBD	L-Tryptophan ****	3.37943
						IBD	Adrenic acid ****	2.63063
						IBD	2-Hydroxybutyric acid ****	0
						IBD	L-Carnitine ****	0.0716214
						IBD	Glyceric acid ****	0.027471
						IBD	L-Glutamic acid ****	1.921
						IBD	L-Aspartic acid ****	2.56416
						IBD	L-Cystine ****	1.81153
						IBD	Ornithine ****	0.378247
						IBD	L-Arginine ****	0.484553
						IBD	Caproic acid ****	0.0418014
						IBD	Cholic acid ****	0.0882718
						IBD	L-Glutamine ****	1.99864
						IBD	L-Tryptophan ****	0.85527
						IBD	Adrenic acid ****	1.28918
						IBD	2-Hydroxybutyric acid ****	0.0561629
						IBD	L-Carnitine ****	0.419063
						IBD	Glyceric acid ****	0.0391969
						IBD	L-Glutamic acid ****	2.54792
						IBD	L-Aspartic acid ****	2.8111
						IBD	L-Cystine ****	3.41118
						IBD	Ornithine ****	1.95134
						IBD	L-Arginine ****	0.43176
						IBD	Caproic acid ****	0.00804451
						IBD	Cholic acid ****	0.0206673
						IBD	L-Glutamine ****	0.808484
						IBD	L-Tryptophan ****	2.20101
						IBD	Adrenic acid ****	0.921644
						IBD	2-Hydroxybutyric acid ****	0.281642
						IBD	L-Carnitine ****	0.72586
						IBD	Glyceric acid ****	0.179404
						IBD	L-Glutamic acid ****	1.66713
						IBD	L-Aspartic acid ****	2.16952
						IBD	L-Cystine ****	2.50487
						IBD	Ornithine ****	0.882066
						IBD	L-Arginine ****	0.976909
						IBD	Caproic acid ****	0
						IBD	Cholic acid ****	1.58465
						IBD	L-Glutamine ****	1.53383
						IBD	L-Tryptophan ****	0.673276
						IBD	Adrenic acid ****	3.36079
						IBD	2-Hydroxybutyric acid ****	0.811734
						IBD	L-Carnitine ****	0.307021
						IBD	Glyceric acid ****	0.023711
						IBD	L-Glutamic acid ****	2.48483
						IBD	L-Aspartic acid ****	3.38972
						IBD	L-Cystine ****	1.26464
						IBD	Ornithine ****	0.430483
						IBD	L-Arginine ****	1.04942
						IBD	Caproic acid ****	0.0644112
						IBD	Cholic acid ****	0.0348222
						IBD	L-Glutamine ****	1.63376
						IBD	L-Tryptophan ****	1.47583
						IBD	Adrenic acid ****	0.864126
						IBD	2-Hydroxybutyric acid ****	0.126595
						IBD	L-Carnitine ****	0.413638
						IBD	Glyceric acid ****	0.439112
						IBD	L-Glutamic acid ****	3.31325
						IBD	L-Aspartic acid ****	4.16493
						IBD	L-Cystine ****	4.22502
						IBD	Ornithine ****	1.30005
						IBD	L-Arginine ****	2.72749
						IBD	Caproic acid ****	0.18997
						IBD	Cholic acid ****	0.420876
						IBD	L-Glutamine ****	2.73276
						IBD	L-Tryptophan ****	1.60791
						IBD	Adrenic acid ****	3.27214
						IBD	2-Hydroxybutyric acid ****	0.0386888
						IBD	L-Carnitine ****	2.08213
						IBD	Glyceric acid ****	0.179848
						IBD	L-Glutamic acid ****	4.13582
						IBD	L-Aspartic acid ****	3.99462
						IBD	L-Cystine ****	6.61587
						IBD	Ornithine ****	1.08711
						IBD	L-Arginine ****	0.824596
						IBD	Caproic acid ****	0.151419
						IBD	Cholic acid ****	0.0245351
						IBD	L-Glutamine ****	3.8061
						IBD	L-Tryptophan ****	2.16942
						IBD	Adrenic acid ****	0.886284
						IBD	2-Hydroxybutyric acid ****	0.214583
						IBD	L-Carnitine ****	0.108959
						IBD	Glyceric acid ****	0.143139
						IBD	L-Glutamic acid ****	2.51466
						IBD	L-Aspartic acid ****	2.44792
						IBD	L-Cystine ****	3.38217
						IBD	Ornithine ****	1.12818
						IBD	L-Arginine ****	0.905468
						IBD	Caproic acid ****	0.1466
						IBD	Cholic acid ****	0.984037
						IBD	L-Glutamine ****	2.07306
						IBD	L-Tryptophan ****	4.28649
						IBD	Adrenic acid ****	1.87886
						IBD	2-Hydroxybutyric acid ****	0.17693
						IBD	L-Carnitine ****	0.473918
						IBD	Glyceric acid ****	0.0816526
						IBD	L-Glutamic acid ****	3.08242
						IBD	L-Aspartic acid ****	3.733
						IBD	L-Cystine ****	2.11389
						IBD	Ornithine ****	1.12846
						IBD	L-Arginine ****	1.09032
						IBD	Caproic acid ****	0.0538157
						IBD	Cholic acid ****	1.515
						IBD	L-Glutamine ****	0.996578
						IBD	L-Tryptophan ****	1.1562
						IBD	Adrenic acid ****	1.27939
						IBD	2-Hydroxybutyric acid ****	0.0236727
						IBD	L-Carnitine ****	0.426408
						IBD	Glyceric acid ****	0.158097
						IBD	L-Glutamic acid ****	2.32303
						IBD	L-Aspartic acid ****	2.49154
						IBD	L-Cystine ****	1.26159
						IBD	Ornithine ****	0.807946
						IBD	L-Arginine ****	0.824294
						IBD	Caproic acid ****	0.0207052
						IBD	Cholic acid ****	0.232837
						IBD	L-Glutamine ****	1.61071
						IBD	L-Tryptophan ****	0.812826
						IBD	Adrenic acid ****	1.05526
						IBD	2-Hydroxybutyric acid ****	0.468769
						IBD	L-Carnitine ****	0.439505
						IBD	Glyceric acid ****	0.0642079
						IBD	L-Glutamic acid ****	3.47736
						IBD	L-Aspartic acid ****	2.04173
						IBD	L-Cystine ****	3.6473
						IBD	Ornithine ****	0.765767
						IBD	L-Arginine ****	0.781257
						IBD	Caproic acid ****	0.0125003
						IBD	Cholic acid ****	0.067379
						IBD	L-Glutamine ****	3.80199
						IBD	L-Tryptophan ****	2.71226
						IBD	Adrenic acid ****	1.76842
						IBD	2-Hydroxybutyric acid ****	1.33492
						IBD	L-Carnitine ****	0.375592
						IBD	Glyceric acid ****	0.161709
						IBD	L-Glutamic acid ****	4.06727
						IBD	L-Aspartic acid ****	3.85686
						IBD	L-Cystine ****	3.9637
						IBD	Ornithine ****	2.71494
						IBD	L-Arginine ****	0.955945
						IBD	Caproic acid ****	0.0230336
						IBD	Cholic acid ****	2.14539
						IBD	L-Glutamine ****	1.87992
						IBD	L-Tryptophan ****	2.31549
						IBD	Adrenic acid ****	1.73039
						IBD	2-Hydroxybutyric acid ****	0.345706
						IBD	L-Carnitine ****	0.242264
						IBD	Glyceric acid ****	0.127144
						IBD	L-Glutamic acid ****	3.29229
						IBD	L-Aspartic acid ****	3.53961
						IBD	L-Cystine ****	3.9814
						IBD	Ornithine ****	1.63047
						IBD	L-Arginine ****	0.613318
						IBD	Caproic acid ****	0.0323861
						IBD	Cholic acid ****	0.465529
						IBD	L-Glutamine ****	1.85699
						IBD	L-Tryptophan ****	1.64799
						IBD	Adrenic acid ****	0.400087

## Sheet: Fig5
Fig 5 data
Fig5b	KO	EC	REACTION
	K00290	1.5.1.7	R00715
	K01476	3.5.3.1	R00551
	K01870	6.1.1.5	R03656
	K01873	6.1.1.9	R03665
	K01892	6.1.1.21	R03655
	K09759	6.1.1.23	R03647
	K22373	5.1.2.1	R01450
	K22477	2.3.1.1	R00259

## Sheet: Supplementary Fig1
Supplementary Fig1 data
Supplementary Fig1a	Study	Control	UC	CD
	FranzosaEA_2019A	34	53	68
	FranzosaEA_2019B	22	23	20
	HallAB_2017	12	11	9
	HeQ_2017	53	0	47
	HMP_2019_ibdmdb	27	38	65
	LifeLD_VilaAV_2018	177	119	216
	NielsenHB_2014	59	69	13
	Pudong_cohort	25	8	43
	Puxi_cohort	45	33	54
The numerical value represents the count of participants.

## Sheet: Supplementary Fig2
Supplementary Fig2 data
Supplementary Fig2a	species	disease	t.mean	adj.p.val	meta.significance	meta	facet		Supplementary Fig2c	species	cohorts		Supplementary Fig2d	StudyID	Group	s__Erysipelatoclostridium_ramosum		Supplementary Fig2f	type	model	auroc	ext.study		Supplementary Fig2g	Group	fpr	ref	type
	s__Bifidobacterium_adolescentis	0.0333975	0.015549	7.95064e-13	TRUE	0.0391577	Antibiotics			s__Adlercreutzia_equolifaciens	Puxi_cohort, HMP_2019_ibdmdb, LifeLD_VilaAV_2018, NielsenHB_2014			HMP_2019_ibdmdb	IBD	-5			CV	FranzosaEA_2019A	0.55	HallAB_2017			adenoma	0.11	FranzosaEA_2019A	CV
	s__Bifidobacterium_bifidum	0.00324949	0.00215411	0.0459118	FALSE	0.00234096	Antibiotics			s__Agathobaculum_butyriciproducens	Puxi_cohort, LifeLD_VilaAV_2018, FranzosaEA_2019A, HeQ_2017			HMP_2019_ibdmdb	IBD	-5			LOSO	FranzosaEA_2019A	0.741667	HallAB_2017			CRC	0.13	FranzosaEA_2019A	CV
	s__Bifidobacterium_longum	0.00328358	0.0141352	0.0179915	FALSE	0.0215445	Antibiotics			s__Akkermansia_muciniphila	Puxi_cohort, LifeLD_VilaAV_2018, NielsenHB_2014			HMP_2019_ibdmdb	IBD	-5			CV	HMP_2019_ibdmdb	0.666667	HallAB_2017			T2D	0.02	FranzosaEA_2019A	CV
	s__Bifidobacterium_pseudocatenulatum	0.00477442	0.000537661	0.261549	FALSE	0.000143482	Antibiotics			s__Alistipes_finegoldii	Puxi_cohort, LifeLD_VilaAV_2018, NielsenHB_2014, FranzosaEA_2019A, HeQ_2017			HMP_2019_ibdmdb	IBD	-5			LOSO	HMP_2019_ibdmdb	0.733333	HallAB_2017			adenoma	0	HMP_2019_ibdmdb	CV
	s__Rothia_mucilaginosa	0.00188077	8.01271e-06	0.156406	FALSE	0.0167587	Antibiotics			s__Alistipes_indistinctus	Puxi_cohort, LifeLD_VilaAV_2018, FranzosaEA_2019A			HMP_2019_ibdmdb	IBD	-4.14327			CV	LifeLD_VilaAV_2018	0.708333	HallAB_2017			CRC	0	HMP_2019_ibdmdb	CV
	s__Collinsella_aerofaciens	0.0445968	0.018266	0	TRUE	0.0668109	Antibiotics			s__Alistipes_putredinis	Puxi_cohort, LifeLD_VilaAV_2018, FranzosaEA_2019A, HeQ_2017			HMP_2019_ibdmdb	IBD	-5			LOSO	LifeLD_VilaAV_2018	0.683333	HallAB_2017			T2D	0	HMP_2019_ibdmdb	CV
	s__Collinsella_intestinalis	0.0173318	6.09232e-05	1.07544e-07	TRUE	0.0471567	Antibiotics			s__Alistipes_shahii	Puxi_cohort, LifeLD_VilaAV_2018, NielsenHB_2014, FranzosaEA_2019A, HeQ_2017			HMP_2019_ibdmdb	IBD	-3.57203			CV	NielsenHB_2014	0.65	HallAB_2017			adenoma	0.21	LifeLD_VilaAV_2018	CV
	s__Adlercreutzia_equolifaciens	0.0714715	0.000158139	0	TRUE	0.0496958	Antibiotics			s__Anaerostipes_hadrus	Puxi_cohort, FranzosaEA_2019A, HeQ_2017			HMP_2019_ibdmdb	IBD	-5			LOSO	NielsenHB_2014	0.741667	HallAB_2017			CRC	0.57	LifeLD_VilaAV_2018	CV
	s__Asaccharobacter_celatus	0.107113	0.000488495	0	TRUE	0.0568373	Antibiotics			s__Asaccharobacter_celatus	Puxi_cohort, HMP_2019_ibdmdb, LifeLD_VilaAV_2018, NielsenHB_2014, FranzosaEA_2019A, HeQ_2017			HMP_2019_ibdmdb	IBD	-3.99439			CV	HeQ_2017	0.720833	HallAB_2017			T2D	0.29	LifeLD_VilaAV_2018	CV
	s__Eggerthella_lenta	0.00201595	0.000895289	0.0766805	FALSE	0.0307256	Antibiotics			s__Bacteroides_caccae	Puxi_cohort, LifeLD_VilaAV_2018, FranzosaEA_2019A			HMP_2019_ibdmdb	IBD	-5			LOSO	HeQ_2017	0.7125	HallAB_2017			adenoma	0.11	NielsenHB_2014	CV
	s__Gordonibacter_pamelaeae	0.0253691	0.000437433	1.34758e-10	TRUE	0.0705998	Antibiotics			s__Bacteroides_cellulosilyticus	Puxi_cohort, LifeLD_VilaAV_2018, FranzosaEA_2019A			HMP_2019_ibdmdb	IBD	-5			CV	Puxi_cohort	0.7375	HallAB_2017			CRC	0.03	NielsenHB_2014	CV
	s__Bacteroides_caccae	0.0216092	0.00312749	2.6543e-07	TRUE	0.00453252	Antibiotics			s__Bacteroides_eggerthii	Puxi_cohort, LifeLD_VilaAV_2018			HMP_2019_ibdmdb	IBD	-2.98284			LOSO	Puxi_cohort	0.766667	HallAB_2017			T2D	0.04	NielsenHB_2014	CV
	s__Bacteroides_cellulosilyticus	0.0322271	0.000117449	2.4958e-08	TRUE	0.00220285	Antibiotics			s__Bacteroides_fragilis	Puxi_cohort, LifeLD_VilaAV_2018			HMP_2019_ibdmdb	IBD	-5			LOSO-all	all	0.716667	HallAB_2017			adenoma	0.15	HeQ_2017	CV
	s__Bacteroides_dorei	0.00374116	0.00509432	0.0764027	FALSE	0.00123315	Antibiotics			s__Bacteroides_massiliensis	Puxi_cohort, LifeLD_VilaAV_2018, NielsenHB_2014, FranzosaEA_2019A, HeQ_2017			HMP_2019_ibdmdb	IBD	-3.11708			CV	FranzosaEA_2019A	0.906977	FranzosaEA_2019B			CRC	0.1	HeQ_2017	CV
	s__Bacteroides_eggerthii	0.0333181	0.000107888	1.31931e-08	TRUE	0.00453699	Antibiotics			s__Bacteroides_plebeius	Puxi_cohort, LifeLD_VilaAV_2018, FranzosaEA_2019A			HMP_2019_ibdmdb	IBD	-5			LOSO	FranzosaEA_2019A	0.958774	FranzosaEA_2019B			T2D	0.07	HeQ_2017	CV
	s__Bacteroides_fragilis	0.0174536	0.00169991	9.39535e-08	TRUE	0.00197882	Antibiotics			s__Bacteroides_xylanisolvens	Puxi_cohort, LifeLD_VilaAV_2018, NielsenHB_2014, FranzosaEA_2019A, HeQ_2017			HMP_2019_ibdmdb	IBD	-5			CV	HMP_2019_ibdmdb	0.838266	FranzosaEA_2019B			adenoma	0.04	Puxi_cohort	CV
	s__Bacteroides_massiliensis	0.0371481	0.000311139	1.30758e-10	TRUE	0.00161418	Antibiotics			s__Barnesiella_intestinihominis	Puxi_cohort, FranzosaEA_2019A, HeQ_2017			HMP_2019_ibdmdb	IBD	-3.18224			LOSO	HMP_2019_ibdmdb	0.959831	FranzosaEA_2019B			CRC	0	Puxi_cohort	CV
	s__Bacteroides_ovatus	9.84662e-05	0.00310251	0.677588	FALSE	0.000347307	Antibiotics			s__Bifidobacterium_adolescentis	LifeLD_VilaAV_2018, HeQ_2017			HMP_2019_ibdmdb	IBD	-5			CV	LifeLD_VilaAV_2018	0.987315	FranzosaEA_2019B			T2D	0	Puxi_cohort	CV
	s__Bacteroides_plebeius	0.0640617	0.000204369	4.1893e-12	TRUE	0.00203025	Antibiotics			s__Bilophila_wadsworthia	Puxi_cohort, FranzosaEA_2019A, HeQ_2017			HMP_2019_ibdmdb	control	-5			LOSO	LifeLD_VilaAV_2018	0.844609	FranzosaEA_2019B			adenoma	0.15	all	LOSO
	s__Bacteroides_stercoris	0.00866525	0.00423754	0.00293273	FALSE	0.000411304	Antibiotics			s__Blautia_obeum	Puxi_cohort, LifeLD_VilaAV_2018, FranzosaEA_2019A, HeQ_2017			HMP_2019_ibdmdb	control	-5			CV	NielsenHB_2014	0.824524	FranzosaEA_2019B			CRC	0.08	all	LOSO
	s__Bacteroides_thetaiotaomicron	0.00805184	0.00260928	0.0380405	FALSE	0.00675491	Antibiotics			s__Blautia_sp_CAG_257	LifeLD_VilaAV_2018, FranzosaEA_2019A			HMP_2019_ibdmdb	IBD	-5			LOSO	NielsenHB_2014	0.963002	FranzosaEA_2019B			T2D	0.11	all	LOSO
	s__Bacteroides_uniformis	0.00656791	0.0254852	0.00845065	FALSE	0.0121331	Antibiotics			s__Butyricimonas_virosa	Puxi_cohort, LifeLD_VilaAV_2018, FranzosaEA_2019A, HeQ_2017			HMP_2019_ibdmdb	IBD	-5			CV	HeQ_2017	0.846723	FranzosaEA_2019B
	s__Bacteroides_vulgatus	0.00011749	0.0363937	0.602873	FALSE	0.00142236	Antibiotics			s__Clostridium_bolteae	LifeLD_VilaAV_2018			HMP_2019_ibdmdb	IBD	-5			LOSO	HeQ_2017	0.968288	FranzosaEA_2019B
	s__Bacteroides_xylanisolvens	0.0416421	0.00089907	1.13635e-10	TRUE	0.00298234	Antibiotics			s__Clostridium_clostridioforme	LifeLD_VilaAV_2018, FranzosaEA_2019A, HeQ_2017			HMP_2019_ibdmdb	IBD	-2.41092			CV	Puxi_cohort	0.844609	FranzosaEA_2019B
	s__Barnesiella_intestinihominis	0.0284331	0.0020581	1.52239e-08	TRUE	0.0282095	Antibiotics			s__Clostridium_innocuum	LifeLD_VilaAV_2018, FranzosaEA_2019A, HeQ_2017			HMP_2019_ibdmdb	IBD	-5			LOSO	Puxi_cohort	0.961945	FranzosaEA_2019B
	s__Coprobacter_fastidiosus	0.00666759	2.8411e-05	0.0383644	FALSE	9.51974e-05	Antibiotics			s__Clostridium_leptum	Puxi_cohort, LifeLD_VilaAV_2018, FranzosaEA_2019A, HeQ_2017			HMP_2019_ibdmdb	IBD	-5			LOSO-all	all	0.959831	FranzosaEA_2019B
	s__Butyricimonas_virosa	0.0584603	3.71485e-05	1.60742e-12	TRUE	0.00409895	Antibiotics			s__Clostridium_sp_CAG_58	Puxi_cohort, FranzosaEA_2019A, HeQ_2017			HMP_2019_ibdmdb	IBD	-5			CV	FranzosaEA_2019A	0.904314	Pudong_cohort
	s__Odoribacter_splanchnicus	0.0247259	0.00116497	4.87917e-07	TRUE	0.00245454	Antibiotics			s__Clostridium_symbiosum	LifeLD_VilaAV_2018, HeQ_2017			HMP_2019_ibdmdb	IBD	-5			LOSO	FranzosaEA_2019A	0.896471	Pudong_cohort
	s__Paraprevotella_xylaniphila	0.0230973	8.53591e-05	2.72703e-06	TRUE	0.00182629	Antibiotics			s__Collinsella_aerofaciens	Puxi_cohort, LifeLD_VilaAV_2018, FranzosaEA_2019A, HeQ_2017			HMP_2019_ibdmdb	IBD	-5			CV	HMP_2019_ibdmdb	0.899608	Pudong_cohort
	s__Prevotella_copri	0.00925535	0.00303555	0.003244	FALSE	0.000902819	Antibiotics			s__Collinsella_intestinalis	LifeLD_VilaAV_2018			HMP_2019_ibdmdb	IBD	-5			LOSO	HMP_2019_ibdmdb	0.906667	Pudong_cohort
	s__Alistipes_finegoldii	0.0488426	0.00141337	7.56339e-16	TRUE	0.00967487	Antibiotics			s__Coprococcus_catus	Puxi_cohort, LifeLD_VilaAV_2018, FranzosaEA_2019A, HeQ_2017			HMP_2019_ibdmdb	IBD	-5			CV	LifeLD_VilaAV_2018	0.897255	Pudong_cohort
	s__Alistipes_indistinctus	0.0580986	5.16069e-05	1.18467e-13	TRUE	0.0104666	Antibiotics			s__Coprococcus_comes	Puxi_cohort, LifeLD_VilaAV_2018, FranzosaEA_2019A, HeQ_2017			HMP_2019_ibdmdb	IBD	-5			LOSO	LifeLD_VilaAV_2018	0.913725	Pudong_cohort
	s__Alistipes_putredinis	0.0794379	0.00899314	0	TRUE	0.00545394	Antibiotics			s__Dorea_formicigenerans	Puxi_cohort, LifeLD_VilaAV_2018, FranzosaEA_2019A, HeQ_2017			HMP_2019_ibdmdb	IBD	-5			CV	NielsenHB_2014	0.810196	Pudong_cohort
	s__Alistipes_shahii	0.103326	0.000202286	0	TRUE	0.0156738	Antibiotics			s__Dorea_longicatena	Puxi_cohort, LifeLD_VilaAV_2018, FranzosaEA_2019A, HeQ_2017			HMP_2019_ibdmdb	IBD	-5			LOSO	NielsenHB_2014	0.912941	Pudong_cohort
	s__Parabacteroides_distasonis	0.00056612	0.00587558	0.813223	FALSE	0.00150183	Antibiotics			s__Erysipelatoclostridium_ramosum	Puxi_cohort, LifeLD_VilaAV_2018, FranzosaEA_2019A, HeQ_2017			Puxi_cohort	control	-5			CV	HeQ_2017	0.892549	Pudong_cohort
	s__Parabacteroides_merdae	0.0248977	0.00251933	4.21458e-08	TRUE	0.0014092	Antibiotics			s__Escherichia_coli	Puxi_cohort, FranzosaEA_2019A, HeQ_2017			Puxi_cohort	control	-5			LOSO	HeQ_2017	0.89098	Pudong_cohort
	s__Streptococcus_mitis	0.00361864	1.26258e-05	0.00143585	FALSE	0.0187349	Antibiotics			s__Eubacterium_eligens	Puxi_cohort, LifeLD_VilaAV_2018, FranzosaEA_2019A, HeQ_2017			Puxi_cohort	control	-5			CV	Puxi_cohort	0.91451	Pudong_cohort
	s__Streptococcus_parasanguinis	0.00900444	0.000730237	0.000380797	FALSE	0.00226179	Antibiotics			s__Eubacterium_hallii	Puxi_cohort, LifeLD_VilaAV_2018, FranzosaEA_2019A, HeQ_2017			Puxi_cohort	control	-5			LOSO	Puxi_cohort	0.893333	Pudong_cohort
	s__Streptococcus_salivarius	5.15468e-05	0.00272411	0.277302	FALSE	0.0018005	Antibiotics			s__Eubacterium_ramulus	Puxi_cohort, LifeLD_VilaAV_2018, FranzosaEA_2019A, HeQ_2017			Puxi_cohort	control	-5			LOSO-all	all	0.905882	Pudong_cohort
	s__Streptococcus_thermophilus	0.00262652	0.00122345	0.00747806	FALSE	0.00162696	Antibiotics			s__Eubacterium_rectale	Puxi_cohort, FranzosaEA_2019A, HeQ_2017			Puxi_cohort	control	-5
	s__Clostridium_sp_CAG_58	0.00878828	0.000187229	5.27324e-05	FALSE	0.00425222	Antibiotics			s__Eubacterium_siraeum	Puxi_cohort, LifeLD_VilaAV_2018, FranzosaEA_2019A, HeQ_2017			Puxi_cohort	control	-5
	s__Hungatella_hathewayi	9.56486e-08	3.23949e-05	0.321054	FALSE	0.00048088	Antibiotics			s__Eubacterium_sp_CAG_274	Puxi_cohort, LifeLD_VilaAV_2018, FranzosaEA_2019A, HeQ_2017			Puxi_cohort	control	-5
	s__Intestinimonas_butyriciproducens	0.0171094	1.96856e-05	1.51183e-06	TRUE	0.000261073	Antibiotics			s__Eubacterium_sp_CAG_38	Puxi_cohort, FranzosaEA_2019A, HeQ_2017			Puxi_cohort	control	-5
	s__Lawsonibacter_asaccharolyticus	0.0231413	0.000155338	8.95664e-10	TRUE	0.0243839	Antibiotics			s__Eubacterium_ventriosum	Puxi_cohort, LifeLD_VilaAV_2018, FranzosaEA_2019A, HeQ_2017			Puxi_cohort	control	-2.82304
	s__Eubacterium_eligens	0.0327181	0.00290046	3.04516e-09	TRUE	0.0139664	Antibiotics			s__Faecalibacterium_prausnitzii	Puxi_cohort, LifeLD_VilaAV_2018, FranzosaEA_2019A, HeQ_2017			Puxi_cohort	control	-4.65365
	s__Eubacterium_hallii	0.0784593	0.00858056	0	TRUE	0.0690176	Antibiotics			s__Firmicutes_bacterium_CAG_110	Puxi_cohort, LifeLD_VilaAV_2018, NielsenHB_2014, FranzosaEA_2019A, HeQ_2017			Puxi_cohort	control	-5
	s__Eubacterium_ramulus	0.0606251	0.000887108	0	TRUE	0.0582783	Antibiotics			s__Firmicutes_bacterium_CAG_83	Puxi_cohort, LifeLD_VilaAV_2018, FranzosaEA_2019A, HeQ_2017			Puxi_cohort	control	-5
	s__Eubacterium_sp_CAG_274	0.0522741	7.43124e-05	1.76162e-12	TRUE	0.0188267	Antibiotics			s__Flavonifractor_plautii	LifeLD_VilaAV_2018, FranzosaEA_2019A			Puxi_cohort	control	-2.12434
	s__Eubacterium_sp_CAG_38	0.026038	0.000549441	3.83702e-06	TRUE	0.0353292	Antibiotics			s__Fusicatenibacter_saccharivorans	Puxi_cohort, LifeLD_VilaAV_2018, FranzosaEA_2019A, HeQ_2017			Puxi_cohort	control	-5
	s__Eubacterium_ventriosum	0.0803513	0.000617101	0	TRUE	0.0296614	Antibiotics			s__Gemmiger_formicilis	Puxi_cohort, HMP_2019_ibdmdb, LifeLD_VilaAV_2018, NielsenHB_2014, FranzosaEA_2019A, HeQ_2017			Puxi_cohort	control	-5
	s__Anaerostipes_hadrus	0.0178447	0.0151096	2.6543e-07	TRUE	0.0557319	Antibiotics			s__Gordonibacter_pamelaeae	Puxi_cohort, FranzosaEA_2019A, HeQ_2017			Puxi_cohort	control	-2.62768
	s__Blautia_obeum	0.0702713	0.00507511	0	TRUE	0.0556337	Antibiotics			s__Holdemania_filiformis	Puxi_cohort, HeQ_2017			Puxi_cohort	control	-3.75498
	s__Blautia_sp_CAG_257	0.0358751	0.00021936	2.04619e-09	TRUE	0.00255658	Antibiotics			s__Intestinimonas_butyriciproducens	Puxi_cohort, HeQ_2017			Puxi_cohort	control	-5
	s__Blautia_wexlerae	0.0113893	0.00310316	0.000108297	FALSE	0.0608809	Antibiotics			s__Lachnospira_pectinoschiza	Puxi_cohort, LifeLD_VilaAV_2018, HeQ_2017			Puxi_cohort	control	-5
	s__Ruminococcus_gnavus	0.0549866	0.00556154	2.16233e-17	TRUE	0.00721988	Antibiotics			s__Lawsonibacter_asaccharolyticus	Puxi_cohort, FranzosaEA_2019A, HeQ_2017			Puxi_cohort	control	-3.75523
	s__Ruminococcus_torques	0.145214	0.00614808	0	TRUE	0.0694188	Antibiotics			s__Odoribacter_splanchnicus	Puxi_cohort, NielsenHB_2014, FranzosaEA_2019A, HeQ_2017			Puxi_cohort	control	-5
	s__Coprococcus_catus	0.0940823	0.00153787	0	TRUE	0.0545822	Antibiotics			s__Oscillibacter_sp_57_20	Puxi_cohort, LifeLD_VilaAV_2018, NielsenHB_2014, FranzosaEA_2019A, HeQ_2017			Puxi_cohort	control	-5
	s__Coprococcus_comes	0.0610726	0.00781052	0	TRUE	0.0603713	Antibiotics			s__Oscillibacter_sp_CAG_241	Puxi_cohort, LifeLD_VilaAV_2018, NielsenHB_2014, FranzosaEA_2019A, HeQ_2017			Puxi_cohort	control	-5
	s__Dorea_formicigenerans	0.0698169	0.00390722	0	TRUE	0.0882794	Antibiotics			s__Parabacteroides_merdae	Puxi_cohort, FranzosaEA_2019A, HeQ_2017			Puxi_cohort	control	-5
	s__Dorea_longicatena	0.0441008	0.0108293	0	TRUE	0.0614133	Antibiotics			s__Paraprevotella_xylaniphila	Puxi_cohort, LifeLD_VilaAV_2018			Puxi_cohort	control	-5
	s__Eisenbergiella_massiliensis	0.0034858	5.37853e-05	0.156406	FALSE	0.00101675	Antibiotics			s__Phascolarctobacterium_faecium	Puxi_cohort, LifeLD_VilaAV_2018, FranzosaEA_2019A			Puxi_cohort	control	-5
	s__Fusicatenibacter_saccharivorans	0.0657319	0.0130898	0	TRUE	0.0814945	Antibiotics			s__Roseburia_faecis	Puxi_cohort, FranzosaEA_2019A, HeQ_2017			Puxi_cohort	control	-3.0446
	s__Clostridium_bolteae	0.00922195	0.00015062	9.65578e-06	TRUE	0.00145018	Antibiotics			s__Roseburia_hominis	Puxi_cohort, LifeLD_VilaAV_2018, FranzosaEA_2019A, HeQ_2017			Puxi_cohort	control	-5
	s__Clostridium_citroniae	0.000983041	3.50964e-05	0.813223	FALSE	0.00141944	Antibiotics			s__Roseburia_intestinalis	Puxi_cohort, FranzosaEA_2019A, HeQ_2017			Puxi_cohort	control	-2.35028
	s__Clostridium_clostridioforme	0.0479762	0.000127294	3.44496e-13	TRUE	0.00571951	Antibiotics			s__Roseburia_inulinivorans	Puxi_cohort, LifeLD_VilaAV_2018, FranzosaEA_2019A, HeQ_2017			Puxi_cohort	control	-5
	s__Clostridium_saccharolyticum	0.00181249	1.69801e-05	0.102357	FALSE	3.99522e-05	Antibiotics			s__Roseburia_sp_CAG_471	Puxi_cohort, LifeLD_VilaAV_2018, FranzosaEA_2019A, HeQ_2017			Puxi_cohort	control	-5
	s__Clostridium_symbiosum	0.0108244	0.000103049	2.68542e-06	TRUE	0.00107818	Antibiotics			s__Ruminococcus_bicirculans	Puxi_cohort, HMP_2019_ibdmdb, LifeLD_VilaAV_2018, FranzosaEA_2019A, HeQ_2017			Puxi_cohort	control	-4.36856
	s__Eubacterium_rectale	0.0472314	0.0181311	7.56339e-16	TRUE	0.0407246	Antibiotics			s__Ruminococcus_bromii	Puxi_cohort, LifeLD_VilaAV_2018, NielsenHB_2014, HeQ_2017			Puxi_cohort	control	-5
	s__Lachnospira_pectinoschiza	0.0626331	0.00110786	0	TRUE	0.00920361	Antibiotics			s__Ruminococcus_gnavus	LifeLD_VilaAV_2018, FranzosaEA_2019A, HeQ_2017			Puxi_cohort	control	-1.69466
	s__Roseburia_faecis	0.0205572	0.0123383	4.34721e-07	TRUE	0.0273927	Antibiotics			s__Ruminococcus_lactaris	Puxi_cohort, LifeLD_VilaAV_2018, FranzosaEA_2019A, HeQ_2017			Puxi_cohort	control	-5
	s__Roseburia_hominis	0.0889901	0.00104164	0	TRUE	0.0410238	Antibiotics			s__Ruminococcus_torques	Puxi_cohort, HMP_2019_ibdmdb, LifeLD_VilaAV_2018, FranzosaEA_2019A, HeQ_2017			Puxi_cohort	control	-2.6905
	s__Roseburia_intestinalis	0.0226994	0.00249391	1.92744e-07	TRUE	0.0262651	Antibiotics			s__Ruthenibacterium_lactatiformans	Puxi_cohort, LifeLD_VilaAV_2018, HeQ_2017			Puxi_cohort	control	-3.87484
	s__Roseburia_inulinivorans	0.060515	0.00330405	4.40052e-15	TRUE	0.03267	Antibiotics			s__Turicibacter_sanguinis	HMP_2019_ibdmdb, LifeLD_VilaAV_2018, FranzosaEA_2019A			Puxi_cohort	control	-5
	s__Roseburia_sp_CAG_471	0.0627206	2.46762e-05	0	TRUE	0.0416339	Antibiotics			s__Veillonella_parvula	Puxi_cohort, LifeLD_VilaAV_2018, FranzosaEA_2019A, HeQ_2017			Puxi_cohort	control	-5
	s__Sellimonas_intestinalis	0.00422687	0.000117516	0.0383644	FALSE	0.00485338	Antibiotics							Puxi_cohort	control	-3.4466
	s__Oscillibacter_sp_57_20	0.14133	0.000767486	0	TRUE	0.0284623	Antibiotics							Puxi_cohort	control	-5
	s__Oscillibacter_sp_CAG_241	0.182922	0.000194524	0	TRUE	0.0381619	Antibiotics							Puxi_cohort	control	-5
	s__Intestinibacter_bartlettii	0.00397258	0.000468355	0.0891791	FALSE	0.015284	Antibiotics							Puxi_cohort	control	-1.83095
	s__Agathobaculum_butyriciproducens	0.0607668	0.00202018	0	TRUE	0.1035	Antibiotics							Puxi_cohort	control	-3.68909
	s__Anaeromassilibacillus_sp_An250	0.00444007	9.62923e-05	0.00306176	FALSE	0.0347802	Antibiotics							LifeLD_VilaAV_2018	control	-5
	s__Anaerotruncus_colihominis	0.00495547	1.08826e-05	0.06756	FALSE	0.00162751	Antibiotics							LifeLD_VilaAV_2018	control	-5
	s__Faecalibacterium_prausnitzii	0.0595415	0.0448255	0	TRUE	0.0474442	Antibiotics							LifeLD_VilaAV_2018	control	-5
	s__Flavonifractor_plautii	0.0486924	0.00238348	5.07059e-14	TRUE	0.0001355	Antibiotics							LifeLD_VilaAV_2018	control	-5
	s__Gemmiger_formicilis	0.263441	0.000728327	0	TRUE	0.0579684	Antibiotics							LifeLD_VilaAV_2018	control	-5
	s__Clostridium_leptum	0.0744396	0.00015853	0	TRUE	0.0373891	Antibiotics							LifeLD_VilaAV_2018	control	-5
	s__Eubacterium_siraeum	0.0578123	0.000474801	0	TRUE	0.0117569	Antibiotics							LifeLD_VilaAV_2018	control	-4.32422
	s__Ruminococcus_bicirculans	0.0471583	0.00269497	2.00538e-14	TRUE	0.0377906	Antibiotics							LifeLD_VilaAV_2018	control	-5
	s__Ruminococcus_bromii	0.120278	0.0173326	0	TRUE	0.030073	Antibiotics							LifeLD_VilaAV_2018	control	-3.11503
	s__Ruminococcus_lactaris	0.0512739	0.0014226	4.63888e-14	TRUE	0.0250568	Antibiotics							LifeLD_VilaAV_2018	control	-5
	s__Ruthenibacterium_lactatiformans	0.0277712	0.000722519	5.04305e-09	TRUE	0.0291985	Antibiotics							LifeLD_VilaAV_2018	control	-4.63639
	s__Clostridium_innocuum	0.0291463	0.000255985	2.29811e-11	TRUE	0.000693023	Antibiotics							LifeLD_VilaAV_2018	control	-5
	s__Clostridium_spiroforme	0.000442496	6.58911e-05	0.25203	FALSE	0.0104513	Antibiotics							LifeLD_VilaAV_2018	control	-5
	s__Erysipelatoclostridium_ramosum	0.044045	0.000369452	3.692e-16	TRUE	0.0044198	Antibiotics							LifeLD_VilaAV_2018	control	-5
	s__Holdemania_filiformis	0.0408778	2.40122e-05	1.79045e-12	TRUE	0.0150731	Antibiotics							LifeLD_VilaAV_2018	control	-5
	s__Turicibacter_sanguinis	0.0305302	5.89501e-05	3.30242e-10	TRUE	0.0257454	Antibiotics							LifeLD_VilaAV_2018	control	-5
	s__Firmicutes_bacterium_CAG_110	0.135009	6.13262e-05	0	TRUE	0.0290398	Antibiotics							LifeLD_VilaAV_2018	control	-5
	s__Firmicutes_bacterium_CAG_83	0.0995321	0.000765487	0	TRUE	0.0378472	Antibiotics							LifeLD_VilaAV_2018	control	-5
	s__Firmicutes_bacterium_CAG_94	0.000931647	0.000266276	0.530547	FALSE	0.0248526	Antibiotics							LifeLD_VilaAV_2018	control	-5
	s__Phascolarctobacterium_faecium	0.0309051	0.000383541	5.42563e-08	TRUE	0.00185397	Antibiotics							LifeLD_VilaAV_2018	control	-3.27075
	s__Dialister_invisus	0.00685919	0.000617776	0.0370605	FALSE	0.0151371	Antibiotics							LifeLD_VilaAV_2018	control	-5
	s__Veillonella_atypica	0.0109838	2.69071e-05	0.000160591	FALSE	0.0104726	Antibiotics							LifeLD_VilaAV_2018	control	-5
	s__Veillonella_dispar	0.000790022	1.59819e-05	0.163981	FALSE	0.00635097	Antibiotics							LifeLD_VilaAV_2018	control	-5
	s__Veillonella_parvula	0.0130925	0.00017589	1.22328e-06	TRUE	0.025336	Antibiotics							LifeLD_VilaAV_2018	control	-3.42262
	s__Parasutterella_excrementihominis	0.00295668	0.000293614	0.041877	FALSE	0.00371371	Antibiotics							LifeLD_VilaAV_2018	control	-4.2815
	s__Bilophila_wadsworthia	0.0429568	0.000125545	1.30758e-10	TRUE	0.00562193	Antibiotics							LifeLD_VilaAV_2018	control	-5
	s__Escherichia_coli	0.00838288	0.00474023	9.13074e-07	TRUE	0.0031607	Antibiotics							LifeLD_VilaAV_2018	control	-5
	s__Haemophilus_parainfluenzae	0.000143378	5.60042e-05	0.273488	FALSE	0.00784613	Antibiotics							LifeLD_VilaAV_2018	control	-5
	s__Proteobacteria_bacterium_CAG_139	0.000681754	0.000105642	0.375474	FALSE	0.00163473	Antibiotics							LifeLD_VilaAV_2018	control	-5
	s__Akkermansia_muciniphila	0.0431256	0.00211016	2.00538e-14	TRUE	0.00815679	Antibiotics							LifeLD_VilaAV_2018	control	-5
	s__Bifidobacterium_adolescentis	0.0333975	0.015549	7.95064e-13	TRUE	0.0165354	Gender							LifeLD_VilaAV_2018	control	-5
	s__Bifidobacterium_bifidum	0.00324949	0.00215411	0.0459118	FALSE	0.0015107	Gender							LifeLD_VilaAV_2018	control	-5
	s__Bifidobacterium_longum	0.00328358	0.0141352	0.0179915	FALSE	0.00245288	Gender							LifeLD_VilaAV_2018	control	-5
	s__Bifidobacterium_pseudocatenulatum	0.00477442	0.000537661	0.261549	FALSE	0.0300102	Gender							LifeLD_VilaAV_2018	control	-5
	s__Rothia_mucilaginosa	0.00188077	8.01271e-06	0.156406	FALSE	0.00332236	Gender							LifeLD_VilaAV_2018	control	-5
	s__Collinsella_aerofaciens	0.0445968	0.018266	0	TRUE	0.0183306	Gender							LifeLD_VilaAV_2018	control	-5
	s__Collinsella_intestinalis	0.0173318	6.09232e-05	1.07544e-07	TRUE	0.0367485	Gender							LifeLD_VilaAV_2018	control	-5
	s__Adlercreutzia_equolifaciens	0.0714715	0.000158139	0	TRUE	0.0366386	Gender							LifeLD_VilaAV_2018	control	-5
	s__Asaccharobacter_celatus	0.107113	0.000488495	0	TRUE	0.0216748	Gender							LifeLD_VilaAV_2018	control	-5
	s__Eggerthella_lenta	0.00201595	0.000895289	0.0766805	FALSE	0.00317053	Gender							LifeLD_VilaAV_2018	control	-5
	s__Gordonibacter_pamelaeae	0.0253691	0.000437433	1.34758e-10	TRUE	0.0405943	Gender							LifeLD_VilaAV_2018	control	-5
	s__Bacteroides_caccae	0.0216092	0.00312749	2.6543e-07	TRUE	0.000326272	Gender							LifeLD_VilaAV_2018	control	-5
	s__Bacteroides_cellulosilyticus	0.0322271	0.000117449	2.4958e-08	TRUE	5.92054e-05	Gender							LifeLD_VilaAV_2018	control	-5
	s__Bacteroides_dorei	0.00374116	0.00509432	0.0764027	FALSE	0.00335982	Gender							LifeLD_VilaAV_2018	control	-5
	s__Bacteroides_eggerthii	0.0333181	0.000107888	1.31931e-08	TRUE	0.000252947	Gender							LifeLD_VilaAV_2018	control	-5
	s__Bacteroides_fragilis	0.0174536	0.00169991	9.39535e-08	TRUE	0.00658243	Gender							LifeLD_VilaAV_2018	control	-5
	s__Bacteroides_massiliensis	0.0371481	0.000311139	1.30758e-10	TRUE	0.000370021	Gender							LifeLD_VilaAV_2018	control	-5
	s__Bacteroides_ovatus	9.84662e-05	0.00310251	0.677588	FALSE	0.0021676	Gender							LifeLD_VilaAV_2018	control	-5
	s__Bacteroides_plebeius	0.0640617	0.000204369	4.1893e-12	TRUE	0.0122263	Gender							LifeLD_VilaAV_2018	control	-5
	s__Bacteroides_stercoris	0.00866525	0.00423754	0.00293273	FALSE	0.0325883	Gender							LifeLD_VilaAV_2018	control	-5
	s__Bacteroides_thetaiotaomicron	0.00805184	0.00260928	0.0380405	FALSE	0.00934482	Gender							LifeLD_VilaAV_2018	control	-2.98435
	s__Bacteroides_uniformis	0.00656791	0.0254852	0.00845065	FALSE	0.000257494	Gender							LifeLD_VilaAV_2018	control	-5
	s__Bacteroides_vulgatus	0.00011749	0.0363937	0.602873	FALSE	0.00109523	Gender							LifeLD_VilaAV_2018	control	-5
	s__Bacteroides_xylanisolvens	0.0416421	0.00089907	1.13635e-10	TRUE	0.0165829	Gender							LifeLD_VilaAV_2018	control	-5
	s__Barnesiella_intestinihominis	0.0284331	0.0020581	1.52239e-08	TRUE	0.0153671	Gender							LifeLD_VilaAV_2018	control	-5
	s__Coprobacter_fastidiosus	0.00666759	2.8411e-05	0.0383644	FALSE	0.00491952	Gender							LifeLD_VilaAV_2018	control	-5
	s__Butyricimonas_virosa	0.0584603	3.71485e-05	1.60742e-12	TRUE	0.0013948	Gender							LifeLD_VilaAV_2018	control	-2.54723
	s__Odoribacter_splanchnicus	0.0247259	0.00116497	4.87917e-07	TRUE	0.00121694	Gender							LifeLD_VilaAV_2018	control	-5
	s__Paraprevotella_xylaniphila	0.0230973	8.53591e-05	2.72703e-06	TRUE	0.000187348	Gender							LifeLD_VilaAV_2018	control	-2.90267
	s__Prevotella_copri	0.00925535	0.00303555	0.003244	FALSE	0.0133493	Gender							LifeLD_VilaAV_2018	control	-5
	s__Alistipes_finegoldii	0.0488426	0.00141337	7.56339e-16	TRUE	0.00345837	Gender							LifeLD_VilaAV_2018	control	-2.70805
	s__Alistipes_indistinctus	0.0580986	5.16069e-05	1.18467e-13	TRUE	0.000803371	Gender							LifeLD_VilaAV_2018	control	-4.85699
	s__Alistipes_putredinis	0.0794379	0.00899314	0	TRUE	0.00152835	Gender							LifeLD_VilaAV_2018	control	-5
	s__Alistipes_shahii	0.103326	0.000202286	0	TRUE	4.13691e-05	Gender							LifeLD_VilaAV_2018	control	-5
	s__Parabacteroides_distasonis	0.00056612	0.00587558	0.813223	FALSE	0.00332167	Gender							LifeLD_VilaAV_2018	control	-5
	s__Parabacteroides_merdae	0.0248977	0.00251933	4.21458e-08	TRUE	0.00158665	Gender							LifeLD_VilaAV_2018	control	-5
	s__Streptococcus_mitis	0.00361864	1.26258e-05	0.00143585	FALSE	0.00783433	Gender							LifeLD_VilaAV_2018	control	-5
	s__Streptococcus_parasanguinis	0.00900444	0.000730237	0.000380797	FALSE	0.00250768	Gender							LifeLD_VilaAV_2018	control	-5
	s__Streptococcus_salivarius	5.15468e-05	0.00272411	0.277302	FALSE	0.00209983	Gender							LifeLD_VilaAV_2018	control	-5
	s__Streptococcus_thermophilus	0.00262652	0.00122345	0.00747806	FALSE	0.0236357	Gender							LifeLD_VilaAV_2018	control	-5
	s__Clostridium_sp_CAG_58	0.00878828	0.000187229	5.27324e-05	FALSE	8.61919e-05	Gender							LifeLD_VilaAV_2018	control	-2.12537
	s__Hungatella_hathewayi	9.56486e-08	3.23949e-05	0.321054	FALSE	0.0134114	Gender							LifeLD_VilaAV_2018	control	-5
	s__Intestinimonas_butyriciproducens	0.0171094	1.96856e-05	1.51183e-06	TRUE	0.00180496	Gender							LifeLD_VilaAV_2018	control	-5
	s__Lawsonibacter_asaccharolyticus	0.0231413	0.000155338	8.95664e-10	TRUE	0.0157524	Gender							LifeLD_VilaAV_2018	control	-5
	s__Eubacterium_eligens	0.0327181	0.00290046	3.04516e-09	TRUE	0.00149855	Gender							LifeLD_VilaAV_2018	control	-5
	s__Eubacterium_hallii	0.0784593	0.00858056	0	TRUE	0.0262968	Gender							LifeLD_VilaAV_2018	control	-5
	s__Eubacterium_ramulus	0.0606251	0.000887108	0	TRUE	0.0186972	Gender							LifeLD_VilaAV_2018	control	-5
	s__Eubacterium_sp_CAG_274	0.0522741	7.43124e-05	1.76162e-12	TRUE	0.000557134	Gender							LifeLD_VilaAV_2018	control	-5
	s__Eubacterium_sp_CAG_38	0.026038	0.000549441	3.83702e-06	TRUE	0.000227449	Gender							LifeLD_VilaAV_2018	control	-2.22948
	s__Eubacterium_ventriosum	0.0803513	0.000617101	0	TRUE	0.000275005	Gender							LifeLD_VilaAV_2018	control	-5
	s__Anaerostipes_hadrus	0.0178447	0.0151096	2.6543e-07	TRUE	0.0298827	Gender							LifeLD_VilaAV_2018	control	-5
	s__Blautia_obeum	0.0702713	0.00507511	0	TRUE	0.016224	Gender							LifeLD_VilaAV_2018	control	-5
	s__Blautia_sp_CAG_257	0.0358751	0.00021936	2.04619e-09	TRUE	0.00261693	Gender							LifeLD_VilaAV_2018	control	-5
	s__Blautia_wexlerae	0.0113893	0.00310316	0.000108297	FALSE	0.04033	Gender							LifeLD_VilaAV_2018	control	-5
	s__Ruminococcus_gnavus	0.0549866	0.00556154	2.16233e-17	TRUE	0.00465585	Gender							LifeLD_VilaAV_2018	control	-5
	s__Ruminococcus_torques	0.145214	0.00614808	0	TRUE	0.00166079	Gender							LifeLD_VilaAV_2018	control	-5
	s__Coprococcus_catus	0.0940823	0.00153787	0	TRUE	0.0118864	Gender							LifeLD_VilaAV_2018	control	-5
	s__Coprococcus_comes	0.0610726	0.00781052	0	TRUE	0.0128604	Gender							LifeLD_VilaAV_2018	control	-5
	s__Dorea_formicigenerans	0.0698169	0.00390722	0	TRUE	0.00877744	Gender							LifeLD_VilaAV_2018	control	-5
	s__Dorea_longicatena	0.0441008	0.0108293	0	TRUE	0.0251104	Gender							LifeLD_VilaAV_2018	control	-5
	s__Eisenbergiella_massiliensis	0.0034858	5.37853e-05	0.156406	FALSE	0.000802304	Gender							LifeLD_VilaAV_2018	control	-5
	s__Fusicatenibacter_saccharivorans	0.0657319	0.0130898	0	TRUE	0.0261758	Gender							LifeLD_VilaAV_2018	control	-5
	s__Clostridium_bolteae	0.00922195	0.00015062	9.65578e-06	TRUE	0.00767054	Gender							LifeLD_VilaAV_2018	control	-5
	s__Clostridium_citroniae	0.000983041	3.50964e-05	0.813223	FALSE	0.00714873	Gender							LifeLD_VilaAV_2018	control	-5
	s__Clostridium_clostridioforme	0.0479762	0.000127294	3.44496e-13	TRUE	0.0015697	Gender							LifeLD_VilaAV_2018	control	-5
	s__Clostridium_saccharolyticum	0.00181249	1.69801e-05	0.102357	FALSE	0.00968647	Gender							LifeLD_VilaAV_2018	control	-5
	s__Clostridium_symbiosum	0.0108244	0.000103049	2.68542e-06	TRUE	0.00228505	Gender							LifeLD_VilaAV_2018	control	-5
	s__Eubacterium_rectale	0.0472314	0.0181311	7.56339e-16	TRUE	0.00534933	Gender							LifeLD_VilaAV_2018	control	-5
	s__Lachnospira_pectinoschiza	0.0626331	0.00110786	0	TRUE	5.9736e-05	Gender							LifeLD_VilaAV_2018	control	-5
	s__Roseburia_faecis	0.0205572	0.0123383	4.34721e-07	TRUE	0.00910347	Gender							LifeLD_VilaAV_2018	control	-2.18767
	s__Roseburia_hominis	0.0889901	0.00104164	0	TRUE	0.00231307	Gender							LifeLD_VilaAV_2018	control	-5
	s__Roseburia_intestinalis	0.0226994	0.00249391	1.92744e-07	TRUE	0.000314481	Gender							LifeLD_VilaAV_2018	control	-5
	s__Roseburia_inulinivorans	0.060515	0.00330405	4.40052e-15	TRUE	0.0023726	Gender							LifeLD_VilaAV_2018	control	-5
	s__Roseburia_sp_CAG_471	0.0627206	2.46762e-05	0	TRUE	0.00563447	Gender							LifeLD_VilaAV_2018	control	-5
	s__Sellimonas_intestinalis	0.00422687	0.000117516	0.0383644	FALSE	0.00154615	Gender							LifeLD_VilaAV_2018	control	-2.63077
	s__Oscillibacter_sp_57_20	0.14133	0.000767486	0	TRUE	0.000120861	Gender							LifeLD_VilaAV_2018	control	-5
	s__Oscillibacter_sp_CAG_241	0.182922	0.000194524	0	TRUE	0.00209391	Gender							LifeLD_VilaAV_2018	control	-5
	s__Intestinibacter_bartlettii	0.00397258	0.000468355	0.0891791	FALSE	0.0182363	Gender							LifeLD_VilaAV_2018	control	-5
	s__Agathobaculum_butyriciproducens	0.0607668	0.00202018	0	TRUE	0.0105947	Gender							LifeLD_VilaAV_2018	control	-5
	s__Anaeromassilibacillus_sp_An250	0.00444007	9.62923e-05	0.00306176	FALSE	0.0237865	Gender							LifeLD_VilaAV_2018	control	-5
	s__Anaerotruncus_colihominis	0.00495547	1.08826e-05	0.06756	FALSE	0.000202968	Gender							LifeLD_VilaAV_2018	control	-5
	s__Faecalibacterium_prausnitzii	0.0595415	0.0448255	0	TRUE	0.00250718	Gender							LifeLD_VilaAV_2018	control	-5
	s__Flavonifractor_plautii	0.0486924	0.00238348	5.07059e-14	TRUE	0.000134606	Gender							LifeLD_VilaAV_2018	control	-5
	s__Gemmiger_formicilis	0.263441	0.000728327	0	TRUE	0.00196793	Gender							LifeLD_VilaAV_2018	control	-4.5376
	s__Clostridium_leptum	0.0744396	0.00015853	0	TRUE	0.0105568	Gender							LifeLD_VilaAV_2018	control	-5
	s__Eubacterium_siraeum	0.0578123	0.000474801	0	TRUE	0.00518602	Gender							LifeLD_VilaAV_2018	control	-5
	s__Ruminococcus_bicirculans	0.0471583	0.00269497	2.00538e-14	TRUE	0.0133727	Gender							LifeLD_VilaAV_2018	control	-5
	s__Ruminococcus_bromii	0.120278	0.0173326	0	TRUE	0.0017047	Gender							LifeLD_VilaAV_2018	control	-4.20412
	s__Ruminococcus_lactaris	0.0512739	0.0014226	4.63888e-14	TRUE	0.00345142	Gender							LifeLD_VilaAV_2018	control	-5
	s__Ruthenibacterium_lactatiformans	0.0277712	0.000722519	5.04305e-09	TRUE	0.00243971	Gender							LifeLD_VilaAV_2018	control	-5
	s__Clostridium_innocuum	0.0291463	0.000255985	2.29811e-11	TRUE	2.42962e-07	Gender							LifeLD_VilaAV_2018	control	-5
	s__Clostridium_spiroforme	0.000442496	6.58911e-05	0.25203	FALSE	0.00662302	Gender							LifeLD_VilaAV_2018	control	-5
	s__Erysipelatoclostridium_ramosum	0.044045	0.000369452	3.692e-16	TRUE	0.00187438	Gender							LifeLD_VilaAV_2018	control	-5
	s__Holdemania_filiformis	0.0408778	2.40122e-05	1.79045e-12	TRUE	0.00450019	Gender							LifeLD_VilaAV_2018	control	-5
	s__Turicibacter_sanguinis	0.0305302	5.89501e-05	3.30242e-10	TRUE	0.00982155	Gender							LifeLD_VilaAV_2018	control	-5
	s__Firmicutes_bacterium_CAG_110	0.135009	6.13262e-05	0	TRUE	0.00233511	Gender							LifeLD_VilaAV_2018	control	-5
	s__Firmicutes_bacterium_CAG_83	0.0995321	0.000765487	0	TRUE	0.000572224	Gender							LifeLD_VilaAV_2018	control	-3.62124
	s__Firmicutes_bacterium_CAG_94	0.000931647	0.000266276	0.530547	FALSE	0.0240828	Gender							LifeLD_VilaAV_2018	control	-5
	s__Phascolarctobacterium_faecium	0.0309051	0.000383541	5.42563e-08	TRUE	0.0146182	Gender							LifeLD_VilaAV_2018	control	-5
	s__Dialister_invisus	0.00685919	0.000617776	0.0370605	FALSE	0.00146212	Gender							LifeLD_VilaAV_2018	control	-5
	s__Veillonella_atypica	0.0109838	2.69071e-05	0.000160591	FALSE	0.0063636	Gender							LifeLD_VilaAV_2018	control	-5
	s__Veillonella_dispar	0.000790022	1.59819e-05	0.163981	FALSE	0.00778238	Gender							LifeLD_VilaAV_2018	control	-5
	s__Veillonella_parvula	0.0130925	0.00017589	1.22328e-06	TRUE	0.00718901	Gender							LifeLD_VilaAV_2018	control	-5
	s__Parasutterella_excrementihominis	0.00295668	0.000293614	0.041877	FALSE	0.000580533	Gender							LifeLD_VilaAV_2018	control	-5
	s__Bilophila_wadsworthia	0.0429568	0.000125545	1.30758e-10	TRUE	0.00752521	Gender							LifeLD_VilaAV_2018	control	-5
	s__Escherichia_coli	0.00838288	0.00474023	9.13074e-07	TRUE	0.0165033	Gender							LifeLD_VilaAV_2018	control	-5
	s__Haemophilus_parainfluenzae	0.000143378	5.60042e-05	0.273488	FALSE	0.0184228	Gender							LifeLD_VilaAV_2018	control	-5
	s__Proteobacteria_bacterium_CAG_139	0.000681754	0.000105642	0.375474	FALSE	0.00100203	Gender							LifeLD_VilaAV_2018	control	-5
	s__Akkermansia_muciniphila	0.0431256	0.00211016	2.00538e-14	TRUE	0.0150474	Gender							LifeLD_VilaAV_2018	control	-3.71738
	s__Bifidobacterium_adolescentis	0.0333975	0.015549	7.95064e-13	TRUE	0.0229963	BMI							LifeLD_VilaAV_2018	control	-5
	s__Bifidobacterium_bifidum	0.00324949	0.00215411	0.0459118	FALSE	0.00508608	BMI							LifeLD_VilaAV_2018	control	-3.87354
	s__Bifidobacterium_longum	0.00328358	0.0141352	0.0179915	FALSE	0.00905124	BMI							LifeLD_VilaAV_2018	control	-3.80549
	s__Bifidobacterium_pseudocatenulatum	0.00477442	0.000537661	0.261549	FALSE	0.00701203	BMI							LifeLD_VilaAV_2018	control	-3.88975
	s__Rothia_mucilaginosa	0.00188077	8.01271e-06	0.156406	FALSE	0.00489268	BMI							LifeLD_VilaAV_2018	control	-5
	s__Collinsella_aerofaciens	0.0445968	0.018266	0	TRUE	0.0286017	BMI							LifeLD_VilaAV_2018	control	-5
	s__Collinsella_intestinalis	0.0173318	6.09232e-05	1.07544e-07	TRUE	0.0178416	BMI							LifeLD_VilaAV_2018	control	-5
	s__Adlercreutzia_equolifaciens	0.0714715	0.000158139	0	TRUE	0.0214937	BMI							LifeLD_VilaAV_2018	control	-5
	s__Asaccharobacter_celatus	0.107113	0.000488495	0	TRUE	0.0142394	BMI							LifeLD_VilaAV_2018	control	-5
	s__Eggerthella_lenta	0.00201595	0.000895289	0.0766805	FALSE	0.0122869	BMI							LifeLD_VilaAV_2018	control	-5
	s__Gordonibacter_pamelaeae	0.0253691	0.000437433	1.34758e-10	TRUE	0.00490876	BMI							LifeLD_VilaAV_2018	control	-5
	s__Bacteroides_caccae	0.0216092	0.00312749	2.6543e-07	TRUE	0.000191479	BMI							LifeLD_VilaAV_2018	control	-5
	s__Bacteroides_cellulosilyticus	0.0322271	0.000117449	2.4958e-08	TRUE	0.00241522	BMI							LifeLD_VilaAV_2018	control	-5
	s__Bacteroides_dorei	0.00374116	0.00509432	0.0764027	FALSE	0.0033456	BMI							LifeLD_VilaAV_2018	control	-5
	s__Bacteroides_eggerthii	0.0333181	0.000107888	1.31931e-08	TRUE	0.00356455	BMI							LifeLD_VilaAV_2018	control	-5
	s__Bacteroides_fragilis	0.0174536	0.00169991	9.39535e-08	TRUE	0.0174502	BMI							LifeLD_VilaAV_2018	control	-5
	s__Bacteroides_massiliensis	0.0371481	0.000311139	1.30758e-10	TRUE	0.00425379	BMI							LifeLD_VilaAV_2018	control	-5
	s__Bacteroides_ovatus	9.84662e-05	0.00310251	0.677588	FALSE	0.0121381	BMI							LifeLD_VilaAV_2018	control	-5
	s__Bacteroides_plebeius	0.0640617	0.000204369	4.1893e-12	TRUE	0.00326283	BMI							LifeLD_VilaAV_2018	control	-5
	s__Bacteroides_stercoris	0.00866525	0.00423754	0.00293273	FALSE	0.00963361	BMI							LifeLD_VilaAV_2018	control	-5
	s__Bacteroides_thetaiotaomicron	0.00805184	0.00260928	0.0380405	FALSE	0.0108941	BMI							LifeLD_VilaAV_2018	control	-5
	s__Bacteroides_uniformis	0.00656791	0.0254852	0.00845065	FALSE	0.000269075	BMI							LifeLD_VilaAV_2018	control	-5
	s__Bacteroides_vulgatus	0.00011749	0.0363937	0.602873	FALSE	0.0119807	BMI							LifeLD_VilaAV_2018	control	-5
	s__Bacteroides_xylanisolvens	0.0416421	0.00089907	1.13635e-10	TRUE	0.00255554	BMI							LifeLD_VilaAV_2018	control	-5
	s__Barnesiella_intestinihominis	0.0284331	0.0020581	1.52239e-08	TRUE	0.0178592	BMI							LifeLD_VilaAV_2018	control	-5
	s__Coprobacter_fastidiosus	0.00666759	2.8411e-05	0.0383644	FALSE	0.0128882	BMI							LifeLD_VilaAV_2018	control	-5
	s__Butyricimonas_virosa	0.0584603	3.71485e-05	1.60742e-12	TRUE	0.00511554	BMI							LifeLD_VilaAV_2018	control	-5
	s__Odoribacter_splanchnicus	0.0247259	0.00116497	4.87917e-07	TRUE	0.00353944	BMI							LifeLD_VilaAV_2018	control	-1.83506
	s__Paraprevotella_xylaniphila	0.0230973	8.53591e-05	2.72703e-06	TRUE	0.0232034	BMI							LifeLD_VilaAV_2018	control	-3.3496
	s__Prevotella_copri	0.00925535	0.00303555	0.003244	FALSE	0.00407673	BMI							LifeLD_VilaAV_2018	control	-5
	s__Alistipes_finegoldii	0.0488426	0.00141337	7.56339e-16	TRUE	0.00184065	BMI							LifeLD_VilaAV_2018	control	-5
	s__Alistipes_indistinctus	0.0580986	5.16069e-05	1.18467e-13	TRUE	0.0081834	BMI							LifeLD_VilaAV_2018	control	-5
	s__Alistipes_putredinis	0.0794379	0.00899314	0	TRUE	0.000669329	BMI							LifeLD_VilaAV_2018	control	-2.31802
	s__Alistipes_shahii	0.103326	0.000202286	0	TRUE	0.00324673	BMI							LifeLD_VilaAV_2018	control	-5
	s__Parabacteroides_distasonis	0.00056612	0.00587558	0.813223	FALSE	0.0187627	BMI							LifeLD_VilaAV_2018	control	-5
	s__Parabacteroides_merdae	0.0248977	0.00251933	4.21458e-08	TRUE	0.00232922	BMI							LifeLD_VilaAV_2018	control	-5
	s__Streptococcus_mitis	0.00361864	1.26258e-05	0.00143585	FALSE	0.00722559	BMI							LifeLD_VilaAV_2018	control	-5
	s__Streptococcus_parasanguinis	0.00900444	0.000730237	0.000380797	FALSE	0.00288975	BMI							LifeLD_VilaAV_2018	control	-5
	s__Streptococcus_salivarius	5.15468e-05	0.00272411	0.277302	FALSE	0.000723988	BMI							LifeLD_VilaAV_2018	IBD	-5
	s__Streptococcus_thermophilus	0.00262652	0.00122345	0.00747806	FALSE	0.0195368	BMI							LifeLD_VilaAV_2018	IBD	-5
	s__Clostridium_sp_CAG_58	0.00878828	0.000187229	5.27324e-05	FALSE	0.00389354	BMI							LifeLD_VilaAV_2018	IBD	-5
	s__Hungatella_hathewayi	9.56486e-08	3.23949e-05	0.321054	FALSE	0.0234899	BMI							LifeLD_VilaAV_2018	IBD	-3.0392
	s__Intestinimonas_butyriciproducens	0.0171094	1.96856e-05	1.51183e-06	TRUE	0.00394375	BMI							LifeLD_VilaAV_2018	IBD	-1.9034
	s__Lawsonibacter_asaccharolyticus	0.0231413	0.000155338	8.95664e-10	TRUE	0.0229338	BMI							LifeLD_VilaAV_2018	IBD	-3.40001
	s__Eubacterium_eligens	0.0327181	0.00290046	3.04516e-09	TRUE	0.0113643	BMI							LifeLD_VilaAV_2018	IBD	-2.32153
	s__Eubacterium_hallii	0.0784593	0.00858056	0	TRUE	0.0329523	BMI							LifeLD_VilaAV_2018	IBD	-5
	s__Eubacterium_ramulus	0.0606251	0.000887108	0	TRUE	0.024412	BMI							LifeLD_VilaAV_2018	IBD	-3.49201
	s__Eubacterium_sp_CAG_274	0.0522741	7.43124e-05	1.76162e-12	TRUE	0.0256398	BMI							LifeLD_VilaAV_2018	IBD	-2.41992
	s__Eubacterium_sp_CAG_38	0.026038	0.000549441	3.83702e-06	TRUE	0.0042925	BMI							LifeLD_VilaAV_2018	IBD	-2.92985
	s__Eubacterium_ventriosum	0.0803513	0.000617101	0	TRUE	0.00600211	BMI							LifeLD_VilaAV_2018	IBD	-3.87648
	s__Anaerostipes_hadrus	0.0178447	0.0151096	2.6543e-07	TRUE	0.0138113	BMI							LifeLD_VilaAV_2018	IBD	-1.90344
	s__Blautia_obeum	0.0702713	0.00507511	0	TRUE	0.0300223	BMI							LifeLD_VilaAV_2018	IBD	-5
	s__Blautia_sp_CAG_257	0.0358751	0.00021936	2.04619e-09	TRUE	0.00178461	BMI							LifeLD_VilaAV_2018	IBD	-5
	s__Blautia_wexlerae	0.0113893	0.00310316	0.000108297	FALSE	0.0141504	BMI							LifeLD_VilaAV_2018	IBD	-2.22009
	s__Ruminococcus_gnavus	0.0549866	0.00556154	2.16233e-17	TRUE	0.015926	BMI							LifeLD_VilaAV_2018	IBD	-4.10073
	s__Ruminococcus_torques	0.145214	0.00614808	0	TRUE	0.00623865	BMI							LifeLD_VilaAV_2018	IBD	-3.81816
	s__Coprococcus_catus	0.0940823	0.00153787	0	TRUE	0.0244431	BMI							LifeLD_VilaAV_2018	IBD	-1.95183
	s__Coprococcus_comes	0.0610726	0.00781052	0	TRUE	0.0318849	BMI							LifeLD_VilaAV_2018	IBD	-5
	s__Dorea_formicigenerans	0.0698169	0.00390722	0	TRUE	0.0180185	BMI							LifeLD_VilaAV_2018	IBD	-5
	s__Dorea_longicatena	0.0441008	0.0108293	0	TRUE	0.0380284	BMI							LifeLD_VilaAV_2018	IBD	-5
	s__Eisenbergiella_massiliensis	0.0034858	5.37853e-05	0.156406	FALSE	0.00973226	BMI							LifeLD_VilaAV_2018	IBD	-5
	s__Fusicatenibacter_saccharivorans	0.0657319	0.0130898	0	TRUE	0.0314399	BMI							LifeLD_VilaAV_2018	IBD	-5
	s__Clostridium_bolteae	0.00922195	0.00015062	9.65578e-06	TRUE	0.0344931	BMI							LifeLD_VilaAV_2018	IBD	-5
	s__Clostridium_citroniae	0.000983041	3.50964e-05	0.813223	FALSE	0.0207132	BMI							LifeLD_VilaAV_2018	IBD	-5
	s__Clostridium_clostridioforme	0.0479762	0.000127294	3.44496e-13	TRUE	0.00673852	BMI							LifeLD_VilaAV_2018	IBD	-4.17263
	s__Clostridium_saccharolyticum	0.00181249	1.69801e-05	0.102357	FALSE	0.00837719	BMI							LifeLD_VilaAV_2018	IBD	-5
	s__Clostridium_symbiosum	0.0108244	0.000103049	2.68542e-06	TRUE	0.0412093	BMI							LifeLD_VilaAV_2018	IBD	-5
	s__Eubacterium_rectale	0.0472314	0.0181311	7.56339e-16	TRUE	0.0204861	BMI							LifeLD_VilaAV_2018	IBD	-2.9367
	s__Lachnospira_pectinoschiza	0.0626331	0.00110786	0	TRUE	0.0124171	BMI							LifeLD_VilaAV_2018	IBD	-3.01046
	s__Roseburia_faecis	0.0205572	0.0123383	4.34721e-07	TRUE	0.0459623	BMI							LifeLD_VilaAV_2018	IBD	-2.41423
	s__Roseburia_hominis	0.0889901	0.00104164	0	TRUE	0.00557334	BMI							LifeLD_VilaAV_2018	IBD	-2.9254
	s__Roseburia_intestinalis	0.0226994	0.00249391	1.92744e-07	TRUE	0.0123683	BMI							LifeLD_VilaAV_2018	IBD	-5
	s__Roseburia_inulinivorans	0.060515	0.00330405	4.40052e-15	TRUE	0.0148684	BMI							LifeLD_VilaAV_2018	IBD	-5
	s__Roseburia_sp_CAG_471	0.0627206	2.46762e-05	0	TRUE	0.00990627	BMI							LifeLD_VilaAV_2018	IBD	-5
	s__Sellimonas_intestinalis	0.00422687	0.000117516	0.0383644	FALSE	0.00109575	BMI							LifeLD_VilaAV_2018	IBD	-2.10076
	s__Oscillibacter_sp_57_20	0.14133	0.000767486	0	TRUE	0.00525635	BMI							LifeLD_VilaAV_2018	IBD	-5
	s__Oscillibacter_sp_CAG_241	0.182922	0.000194524	0	TRUE	0.0211762	BMI							LifeLD_VilaAV_2018	IBD	-5
	s__Intestinibacter_bartlettii	0.00397258	0.000468355	0.0891791	FALSE	0.00530138	BMI							LifeLD_VilaAV_2018	IBD	-5
	s__Agathobaculum_butyriciproducens	0.0607668	0.00202018	0	TRUE	0.0171584	BMI							LifeLD_VilaAV_2018	IBD	-1.94464
	s__Anaeromassilibacillus_sp_An250	0.00444007	9.62923e-05	0.00306176	FALSE	0.00384852	BMI							LifeLD_VilaAV_2018	IBD	-5
	s__Anaerotruncus_colihominis	0.00495547	1.08826e-05	0.06756	FALSE	0.00597038	BMI							LifeLD_VilaAV_2018	IBD	-3.38269
	s__Faecalibacterium_prausnitzii	0.0595415	0.0448255	0	TRUE	0.0106192	BMI							LifeLD_VilaAV_2018	IBD	-5
	s__Flavonifractor_plautii	0.0486924	0.00238348	5.07059e-14	TRUE	0.0177204	BMI							LifeLD_VilaAV_2018	IBD	-5
	s__Gemmiger_formicilis	0.263441	0.000728327	0	TRUE	0.0370408	BMI							LifeLD_VilaAV_2018	IBD	-2.79718
	s__Clostridium_leptum	0.0744396	0.00015853	0	TRUE	0.00598231	BMI							LifeLD_VilaAV_2018	IBD	-5
	s__Eubacterium_siraeum	0.0578123	0.000474801	0	TRUE	0.00684537	BMI							LifeLD_VilaAV_2018	IBD	-5
	s__Ruminococcus_bicirculans	0.0471583	0.00269497	2.00538e-14	TRUE	0.0285566	BMI							LifeLD_VilaAV_2018	IBD	-5
	s__Ruminococcus_bromii	0.120278	0.0173326	0	TRUE	0.035046	BMI							LifeLD_VilaAV_2018	IBD	-5
	s__Ruminococcus_lactaris	0.0512739	0.0014226	4.63888e-14	TRUE	0.0163939	BMI							LifeLD_VilaAV_2018	IBD	-5
	s__Ruthenibacterium_lactatiformans	0.0277712	0.000722519	5.04305e-09	TRUE	0.00148819	BMI							LifeLD_VilaAV_2018	IBD	-2.5649
	s__Clostridium_innocuum	0.0291463	0.000255985	2.29811e-11	TRUE	0.0154127	BMI							LifeLD_VilaAV_2018	IBD	-5
	s__Clostridium_spiroforme	0.000442496	6.58911e-05	0.25203	FALSE	0.000339661	BMI							LifeLD_VilaAV_2018	IBD	-2.92028
	s__Erysipelatoclostridium_ramosum	0.044045	0.000369452	3.692e-16	TRUE	0.0286926	BMI							LifeLD_VilaAV_2018	IBD	-3.6751
	s__Holdemania_filiformis	0.0408778	2.40122e-05	1.79045e-12	TRUE	0.0015821	BMI							LifeLD_VilaAV_2018	IBD	-2.63965
	s__Turicibacter_sanguinis	0.0305302	5.89501e-05	3.30242e-10	TRUE	0.000663552	BMI							LifeLD_VilaAV_2018	IBD	-4.21681
	s__Firmicutes_bacterium_CAG_110	0.135009	6.13262e-05	0	TRUE	0.026308	BMI							LifeLD_VilaAV_2018	IBD	-2.32039
	s__Firmicutes_bacterium_CAG_83	0.0995321	0.000765487	0	TRUE	0.00994162	BMI							LifeLD_VilaAV_2018	IBD	-5
	s__Firmicutes_bacterium_CAG_94	0.000931647	0.000266276	0.530547	FALSE	0.00133985	BMI							LifeLD_VilaAV_2018	IBD	-2.49963
	s__Phascolarctobacterium_faecium	0.0309051	0.000383541	5.42563e-08	TRUE	0.00408514	BMI							LifeLD_VilaAV_2018	IBD	-2.88051
	s__Dialister_invisus	0.00685919	0.000617776	0.0370605	FALSE	0.00264847	BMI							LifeLD_VilaAV_2018	IBD	-5
	s__Veillonella_atypica	0.0109838	2.69071e-05	0.000160591	FALSE	0.0035634	BMI							LifeLD_VilaAV_2018	IBD	-5
	s__Veillonella_dispar	0.000790022	1.59819e-05	0.163981	FALSE	0.00543995	BMI							LifeLD_VilaAV_2018	IBD	-5
	s__Veillonella_parvula	0.0130925	0.00017589	1.22328e-06	TRUE	0.0106853	BMI							LifeLD_VilaAV_2018	IBD	-1.95223
	s__Parasutterella_excrementihominis	0.00295668	0.000293614	0.041877	FALSE	0.00219634	BMI							LifeLD_VilaAV_2018	IBD	-2.72844
	s__Bilophila_wadsworthia	0.0429568	0.000125545	1.30758e-10	TRUE	0.00444272	BMI							LifeLD_VilaAV_2018	IBD	-5
	s__Escherichia_coli	0.00838288	0.00474023	9.13074e-07	TRUE	0.017947	BMI							LifeLD_VilaAV_2018	IBD	-5
	s__Haemophilus_parainfluenzae	0.000143378	5.60042e-05	0.273488	FALSE	0.00862331	BMI							LifeLD_VilaAV_2018	IBD	-3.65111
	s__Proteobacteria_bacterium_CAG_139	0.000681754	0.000105642	0.375474	FALSE	0.000608736	BMI							LifeLD_VilaAV_2018	IBD	-5
	s__Akkermansia_muciniphila	0.0431256	0.00211016	2.00538e-14	TRUE	0.0104379	BMI							LifeLD_VilaAV_2018	IBD	-5
	s__Bifidobacterium_adolescentis	0.0333975	0.015549	7.95064e-13	TRUE	0.21019	Cohort							LifeLD_VilaAV_2018	IBD	-0.96947
	s__Bifidobacterium_bifidum	0.00324949	0.00215411	0.0459118	FALSE	0.0508849	Cohort							LifeLD_VilaAV_2018	IBD	-2.7812
	s__Bifidobacterium_longum	0.00328358	0.0141352	0.0179915	FALSE	0.210859	Cohort							LifeLD_VilaAV_2018	IBD	-5
	s__Bifidobacterium_pseudocatenulatum	0.00477442	0.000537661	0.261549	FALSE	0.147138	Cohort							LifeLD_VilaAV_2018	IBD	-5
	s__Rothia_mucilaginosa	0.00188077	8.01271e-06	0.156406	FALSE	0.0941325	Cohort							LifeLD_VilaAV_2018	IBD	-2.87429
	s__Collinsella_aerofaciens	0.0445968	0.018266	0	TRUE	0.30489	Cohort							LifeLD_VilaAV_2018	IBD	-5
	s__Collinsella_intestinalis	0.0173318	6.09232e-05	1.07544e-07	TRUE	0.364641	Cohort							LifeLD_VilaAV_2018	IBD	-5
	s__Adlercreutzia_equolifaciens	0.0714715	0.000158139	0	TRUE	0.365085	Cohort							LifeLD_VilaAV_2018	IBD	-1.27153
	s__Asaccharobacter_celatus	0.107113	0.000488495	0	TRUE	0.204214	Cohort							LifeLD_VilaAV_2018	IBD	-5
	s__Eggerthella_lenta	0.00201595	0.000895289	0.0766805	FALSE	0.152205	Cohort							LifeLD_VilaAV_2018	IBD	-2.55258
	s__Gordonibacter_pamelaeae	0.0253691	0.000437433	1.34758e-10	TRUE	0.379756	Cohort							LifeLD_VilaAV_2018	IBD	-5
	s__Bacteroides_caccae	0.0216092	0.00312749	2.6543e-07	TRUE	0.103461	Cohort							LifeLD_VilaAV_2018	IBD	-5
	s__Bacteroides_cellulosilyticus	0.0322271	0.000117449	2.4958e-08	TRUE	0.026927	Cohort							LifeLD_VilaAV_2018	IBD	-5
	s__Bacteroides_dorei	0.00374116	0.00509432	0.0764027	FALSE	0.0495347	Cohort							LifeLD_VilaAV_2018	IBD	-5
	s__Bacteroides_eggerthii	0.0333181	0.000107888	1.31931e-08	TRUE	0.074245	Cohort							LifeLD_VilaAV_2018	IBD	-5
	s__Bacteroides_fragilis	0.0174536	0.00169991	9.39535e-08	TRUE	0.0780413	Cohort							LifeLD_VilaAV_2018	IBD	-3.11662
	s__Bacteroides_massiliensis	0.0371481	0.000311139	1.30758e-10	TRUE	0.080325	Cohort							LifeLD_VilaAV_2018	IBD	-1.19866
	s__Bacteroides_ovatus	9.84662e-05	0.00310251	0.677588	FALSE	0.0831454	Cohort							LifeLD_VilaAV_2018	IBD	-2.29149
	s__Bacteroides_plebeius	0.0640617	0.000204369	4.1893e-12	TRUE	0.163012	Cohort							LifeLD_VilaAV_2018	IBD	-5
	s__Bacteroides_stercoris	0.00866525	0.00423754	0.00293273	FALSE	0.130127	Cohort							LifeLD_VilaAV_2018	IBD	-5
	s__Bacteroides_thetaiotaomicron	0.00805184	0.00260928	0.0380405	FALSE	0.127637	Cohort							LifeLD_VilaAV_2018	IBD	-4.89279
	s__Bacteroides_uniformis	0.00656791	0.0254852	0.00845065	FALSE	0.0819268	Cohort							LifeLD_VilaAV_2018	IBD	-5
	s__Bacteroides_vulgatus	0.00011749	0.0363937	0.602873	FALSE	0.122798	Cohort							LifeLD_VilaAV_2018	IBD	-3.78701
	s__Bacteroides_xylanisolvens	0.0416421	0.00089907	1.13635e-10	TRUE	0.119916	Cohort							LifeLD_VilaAV_2018	IBD	-5
	s__Barnesiella_intestinihominis	0.0284331	0.0020581	1.52239e-08	TRUE	0.186953	Cohort							LifeLD_VilaAV_2018	IBD	-2.77614
	s__Coprobacter_fastidiosus	0.00666759	2.8411e-05	0.0383644	FALSE	0.131941	Cohort							LifeLD_VilaAV_2018	IBD	-5
	s__Butyricimonas_virosa	0.0584603	3.71485e-05	1.60742e-12	TRUE	0.230241	Cohort							LifeLD_VilaAV_2018	IBD	-3.47095
	s__Odoribacter_splanchnicus	0.0247259	0.00116497	4.87917e-07	TRUE	0.155145	Cohort							LifeLD_VilaAV_2018	IBD	-1.63872
	s__Paraprevotella_xylaniphila	0.0230973	8.53591e-05	2.72703e-06	TRUE	0.126616	Cohort							LifeLD_VilaAV_2018	IBD	-5
	s__Prevotella_copri	0.00925535	0.00303555	0.003244	FALSE	0.0684869	Cohort							LifeLD_VilaAV_2018	IBD	-5
	s__Alistipes_finegoldii	0.0488426	0.00141337	7.56339e-16	TRUE	0.0371906	Cohort							LifeLD_VilaAV_2018	IBD	-1.68453
	s__Alistipes_indistinctus	0.0580986	5.16069e-05	1.18467e-13	TRUE	0.0394002	Cohort							LifeLD_VilaAV_2018	IBD	-5
	s__Alistipes_putredinis	0.0794379	0.00899314	0	TRUE	0.0433722	Cohort							LifeLD_VilaAV_2018	IBD	-3.33536
	s__Alistipes_shahii	0.103326	0.000202286	0	TRUE	0.0450152	Cohort							LifeLD_VilaAV_2018	IBD	-3.22337
	s__Parabacteroides_distasonis	0.00056612	0.00587558	0.813223	FALSE	0.105101	Cohort							LifeLD_VilaAV_2018	IBD	-2.59081
	s__Parabacteroides_merdae	0.0248977	0.00251933	4.21458e-08	TRUE	0.0487287	Cohort							LifeLD_VilaAV_2018	IBD	-5
	s__Streptococcus_mitis	0.00361864	1.26258e-05	0.00143585	FALSE	0.0780791	Cohort							LifeLD_VilaAV_2018	IBD	-3.47263
	s__Streptococcus_parasanguinis	0.00900444	0.000730237	0.000380797	FALSE	0.164739	Cohort							LifeLD_VilaAV_2018	IBD	-5
	s__Streptococcus_salivarius	5.15468e-05	0.00272411	0.277302	FALSE	0.189797	Cohort							LifeLD_VilaAV_2018	IBD	-5
	s__Streptococcus_thermophilus	0.00262652	0.00122345	0.00747806	FALSE	0.235181	Cohort							LifeLD_VilaAV_2018	IBD	-2.71835
	s__Clostridium_sp_CAG_58	0.00878828	0.000187229	5.27324e-05	FALSE	0.124515	Cohort							LifeLD_VilaAV_2018	IBD	-5
	s__Hungatella_hathewayi	9.56486e-08	3.23949e-05	0.321054	FALSE	0.189061	Cohort							LifeLD_VilaAV_2018	IBD	-5
	s__Intestinimonas_butyriciproducens	0.0171094	1.96856e-05	1.51183e-06	TRUE	0.0288832	Cohort							LifeLD_VilaAV_2018	IBD	-5
	s__Lawsonibacter_asaccharolyticus	0.0231413	0.000155338	8.95664e-10	TRUE	0.120229	Cohort							LifeLD_VilaAV_2018	IBD	-2.32999
	s__Eubacterium_eligens	0.0327181	0.00290046	3.04516e-09	TRUE	0.149514	Cohort							LifeLD_VilaAV_2018	IBD	-5
	s__Eubacterium_hallii	0.0784593	0.00858056	0	TRUE	0.340123	Cohort							LifeLD_VilaAV_2018	IBD	-5
	s__Eubacterium_ramulus	0.0606251	0.000887108	0	TRUE	0.160901	Cohort							LifeLD_VilaAV_2018	IBD	-4.4828
	s__Eubacterium_sp_CAG_274	0.0522741	7.43124e-05	1.76162e-12	TRUE	0.0315306	Cohort							LifeLD_VilaAV_2018	IBD	-5
	s__Eubacterium_sp_CAG_38	0.026038	0.000549441	3.83702e-06	TRUE	0.0473269	Cohort							LifeLD_VilaAV_2018	IBD	-5
	s__Eubacterium_ventriosum	0.0803513	0.000617101	0	TRUE	0.0816147	Cohort							LifeLD_VilaAV_2018	IBD	-5
	s__Anaerostipes_hadrus	0.0178447	0.0151096	2.6543e-07	TRUE	0.24403	Cohort							LifeLD_VilaAV_2018	IBD	-5
	s__Blautia_obeum	0.0702713	0.00507511	0	TRUE	0.201561	Cohort							LifeLD_VilaAV_2018	IBD	-3.27238
	s__Blautia_sp_CAG_257	0.0358751	0.00021936	2.04619e-09	TRUE	0.0911677	Cohort							LifeLD_VilaAV_2018	IBD	-5
	s__Blautia_wexlerae	0.0113893	0.00310316	0.000108297	FALSE	0.458844	Cohort							LifeLD_VilaAV_2018	IBD	-5
	s__Ruminococcus_gnavus	0.0549866	0.00556154	2.16233e-17	TRUE	0.0840033	Cohort							LifeLD_VilaAV_2018	IBD	-5
	s__Ruminococcus_torques	0.145214	0.00614808	0	TRUE	0.0679096	Cohort							LifeLD_VilaAV_2018	IBD	-5
	s__Coprococcus_catus	0.0940823	0.00153787	0	TRUE	0.203046	Cohort							LifeLD_VilaAV_2018	IBD	-2.75311
	s__Coprococcus_comes	0.0610726	0.00781052	0	TRUE	0.216129	Cohort							LifeLD_VilaAV_2018	IBD	-2.32803
	s__Dorea_formicigenerans	0.0698169	0.00390722	0	TRUE	0.21496	Cohort							LifeLD_VilaAV_2018	IBD	-5
	s__Dorea_longicatena	0.0441008	0.0108293	0	TRUE	0.258282	Cohort							LifeLD_VilaAV_2018	IBD	-2.96799
	s__Eisenbergiella_massiliensis	0.0034858	5.37853e-05	0.156406	FALSE	0.0426632	Cohort							LifeLD_VilaAV_2018	IBD	-5
	s__Fusicatenibacter_saccharivorans	0.0657319	0.0130898	0	TRUE	0.253939	Cohort							LifeLD_VilaAV_2018	IBD	-5
	s__Clostridium_bolteae	0.00922195	0.00015062	9.65578e-06	TRUE	0.130265	Cohort							LifeLD_VilaAV_2018	IBD	-5
	s__Clostridium_citroniae	0.000983041	3.50964e-05	0.813223	FALSE	0.16274	Cohort							LifeLD_VilaAV_2018	IBD	-3.30434
	s__Clostridium_clostridioforme	0.0479762	0.000127294	3.44496e-13	TRUE	0.0272465	Cohort							LifeLD_VilaAV_2018	IBD	-5
	s__Clostridium_saccharolyticum	0.00181249	1.69801e-05	0.102357	FALSE	0.0343939	Cohort							LifeLD_VilaAV_2018	IBD	-5
	s__Clostridium_symbiosum	0.0108244	0.000103049	2.68542e-06	TRUE	0.137674	Cohort							LifeLD_VilaAV_2018	IBD	-2.84854
	s__Eubacterium_rectale	0.0472314	0.0181311	7.56339e-16	TRUE	0.084972	Cohort							LifeLD_VilaAV_2018	IBD	-5
	s__Lachnospira_pectinoschiza	0.0626331	0.00110786	0	TRUE	0.0634866	Cohort							LifeLD_VilaAV_2018	IBD	-5
	s__Roseburia_faecis	0.0205572	0.0123383	4.34721e-07	TRUE	0.12424	Cohort							LifeLD_VilaAV_2018	IBD	-5
	s__Roseburia_hominis	0.0889901	0.00104164	0	TRUE	0.0394665	Cohort							LifeLD_VilaAV_2018	IBD	-5
	s__Roseburia_intestinalis	0.0226994	0.00249391	1.92744e-07	TRUE	0.0610352	Cohort							LifeLD_VilaAV_2018	IBD	-5
	s__Roseburia_inulinivorans	0.060515	0.00330405	4.40052e-15	TRUE	0.0428774	Cohort							LifeLD_VilaAV_2018	IBD	-5
	s__Roseburia_sp_CAG_471	0.0627206	2.46762e-05	0	TRUE	0.124675	Cohort							LifeLD_VilaAV_2018	IBD	-5
	s__Sellimonas_intestinalis	0.00422687	0.000117516	0.0383644	FALSE	0.04452	Cohort							LifeLD_VilaAV_2018	IBD	-5
	s__Oscillibacter_sp_57_20	0.14133	0.000767486	0	TRUE	0.0215623	Cohort							LifeLD_VilaAV_2018	IBD	-5
	s__Oscillibacter_sp_CAG_241	0.182922	0.000194524	0	TRUE	0.0588928	Cohort							LifeLD_VilaAV_2018	IBD	-3.83239
	s__Intestinibacter_bartlettii	0.00397258	0.000468355	0.0891791	FALSE	0.185596	Cohort							LifeLD_VilaAV_2018	IBD	-5
	s__Agathobaculum_butyriciproducens	0.0607668	0.00202018	0	TRUE	0.209688	Cohort							LifeLD_VilaAV_2018	IBD	-5
	s__Anaeromassilibacillus_sp_An250	0.00444007	9.62923e-05	0.00306176	FALSE	0.134747	Cohort							LifeLD_VilaAV_2018	IBD	-5
	s__Anaerotruncus_colihominis	0.00495547	1.08826e-05	0.06756	FALSE	0.0829722	Cohort							LifeLD_VilaAV_2018	IBD	-5
	s__Faecalibacterium_prausnitzii	0.0595415	0.0448255	0	TRUE	0.0233486	Cohort							LifeLD_VilaAV_2018	IBD	-5
	s__Flavonifractor_plautii	0.0486924	0.00238348	5.07059e-14	TRUE	0.0595101	Cohort							LifeLD_VilaAV_2018	IBD	-5
	s__Gemmiger_formicilis	0.263441	0.000728327	0	TRUE	0.10585	Cohort							LifeLD_VilaAV_2018	IBD	-5
	s__Clostridium_leptum	0.0744396	0.00015853	0	TRUE	0.0475358	Cohort							LifeLD_VilaAV_2018	IBD	-5
	s__Eubacterium_siraeum	0.0578123	0.000474801	0	TRUE	0.107251	Cohort							LifeLD_VilaAV_2018	IBD	-5
	s__Ruminococcus_bicirculans	0.0471583	0.00269497	2.00538e-14	TRUE	0.142869	Cohort							LifeLD_VilaAV_2018	IBD	-2.11151
	s__Ruminococcus_bromii	0.120278	0.0173326	0	TRUE	0.0920901	Cohort							LifeLD_VilaAV_2018	IBD	-5
	s__Ruminococcus_lactaris	0.0512739	0.0014226	4.63888e-14	TRUE	0.0343071	Cohort							LifeLD_VilaAV_2018	IBD	-2.60131
	s__Ruthenibacterium_lactatiformans	0.0277712	0.000722519	5.04305e-09	TRUE	0.0190224	Cohort							LifeLD_VilaAV_2018	IBD	-5
	s__Clostridium_innocuum	0.0291463	0.000255985	2.29811e-11	TRUE	0.0954331	Cohort							LifeLD_VilaAV_2018	IBD	-2.31587
	s__Clostridium_spiroforme	0.000442496	6.58911e-05	0.25203	FALSE	0.12119	Cohort							LifeLD_VilaAV_2018	IBD	-5
	s__Erysipelatoclostridium_ramosum	0.044045	0.000369452	3.692e-16	TRUE	0.0948329	Cohort							LifeLD_VilaAV_2018	IBD	-2.7751
	s__Holdemania_filiformis	0.0408778	2.40122e-05	1.79045e-12	TRUE	0.0583053	Cohort							LifeLD_VilaAV_2018	IBD	-1.98043
	s__Turicibacter_sanguinis	0.0305302	5.89501e-05	3.30242e-10	TRUE	0.0786022	Cohort							LifeLD_VilaAV_2018	IBD	-5
	s__Firmicutes_bacterium_CAG_110	0.135009	6.13262e-05	0	TRUE	0.0708336	Cohort							LifeLD_VilaAV_2018	IBD	-5
	s__Firmicutes_bacterium_CAG_83	0.0995321	0.000765487	0	TRUE	0.0348559	Cohort							LifeLD_VilaAV_2018	IBD	-5
	s__Firmicutes_bacterium_CAG_94	0.000931647	0.000266276	0.530547	FALSE	0.192173	Cohort							LifeLD_VilaAV_2018	IBD	-5
	s__Phascolarctobacterium_faecium	0.0309051	0.000383541	5.42563e-08	TRUE	0.185738	Cohort							LifeLD_VilaAV_2018	IBD	-5
	s__Dialister_invisus	0.00685919	0.000617776	0.0370605	FALSE	0.0603611	Cohort							LifeLD_VilaAV_2018	IBD	-5
	s__Veillonella_atypica	0.0109838	2.69071e-05	0.000160591	FALSE	0.0440976	Cohort							LifeLD_VilaAV_2018	IBD	-3.34218
	s__Veillonella_dispar	0.000790022	1.59819e-05	0.163981	FALSE	0.0518087	Cohort							LifeLD_VilaAV_2018	IBD	-5
	s__Veillonella_parvula	0.0130925	0.00017589	1.22328e-06	TRUE	0.0811402	Cohort							LifeLD_VilaAV_2018	IBD	-5
	s__Parasutterella_excrementihominis	0.00295668	0.000293614	0.041877	FALSE	0.0707248	Cohort							LifeLD_VilaAV_2018	IBD	-3.20107
	s__Bilophila_wadsworthia	0.0429568	0.000125545	1.30758e-10	TRUE	0.150248	Cohort							LifeLD_VilaAV_2018	IBD	-5
	s__Escherichia_coli	0.00838288	0.00474023	9.13074e-07	TRUE	0.252478	Cohort							LifeLD_VilaAV_2018	IBD	-5
	s__Haemophilus_parainfluenzae	0.000143378	5.60042e-05	0.273488	FALSE	0.142012	Cohort							LifeLD_VilaAV_2018	IBD	-4.09909
	s__Proteobacteria_bacterium_CAG_139	0.000681754	0.000105642	0.375474	FALSE	0.0633381	Cohort							LifeLD_VilaAV_2018	IBD	-5
	s__Akkermansia_muciniphila	0.0431256	0.00211016	2.00538e-14	TRUE	0.0374786	Cohort							LifeLD_VilaAV_2018	IBD	-5
	s__Bifidobacterium_adolescentis	0.0333975	0.015549	7.95064e-13	TRUE	0.197677	Country							LifeLD_VilaAV_2018	IBD	-2.92318
	s__Bifidobacterium_bifidum	0.00324949	0.00215411	0.0459118	FALSE	0.046257	Country							LifeLD_VilaAV_2018	IBD	-2.7336
	s__Bifidobacterium_longum	0.00328358	0.0141352	0.0179915	FALSE	0.177554	Country							LifeLD_VilaAV_2018	IBD	-5
	s__Bifidobacterium_pseudocatenulatum	0.00477442	0.000537661	0.261549	FALSE	0.137805	Country							LifeLD_VilaAV_2018	IBD	-5
	s__Rothia_mucilaginosa	0.00188077	8.01271e-06	0.156406	FALSE	0.0396506	Country							LifeLD_VilaAV_2018	IBD	-5
	s__Collinsella_aerofaciens	0.0445968	0.018266	0	TRUE	0.297921	Country							LifeLD_VilaAV_2018	IBD	-5
	s__Collinsella_intestinalis	0.0173318	6.09232e-05	1.07544e-07	TRUE	0.362689	Country							LifeLD_VilaAV_2018	IBD	-5
	s__Adlercreutzia_equolifaciens	0.0714715	0.000158139	0	TRUE	0.364583	Country							LifeLD_VilaAV_2018	IBD	-5
	s__Asaccharobacter_celatus	0.107113	0.000488495	0	TRUE	0.121932	Country							LifeLD_VilaAV_2018	IBD	-5
	s__Eggerthella_lenta	0.00201595	0.000895289	0.0766805	FALSE	0.0456624	Country							LifeLD_VilaAV_2018	IBD	-5
	s__Gordonibacter_pamelaeae	0.0253691	0.000437433	1.34758e-10	TRUE	0.360066	Country							LifeLD_VilaAV_2018	IBD	-5
	s__Bacteroides_caccae	0.0216092	0.00312749	2.6543e-07	TRUE	0.0634108	Country							LifeLD_VilaAV_2018	IBD	-2.33487
	s__Bacteroides_cellulosilyticus	0.0322271	0.000117449	2.4958e-08	TRUE	0.0161922	Country							LifeLD_VilaAV_2018	IBD	-5
	s__Bacteroides_dorei	0.00374116	0.00509432	0.0764027	FALSE	0.0452721	Country							LifeLD_VilaAV_2018	IBD	-5
	s__Bacteroides_eggerthii	0.0333181	0.000107888	1.31931e-08	TRUE	0.0604262	Country							LifeLD_VilaAV_2018	IBD	-2.95253
	s__Bacteroides_fragilis	0.0174536	0.00169991	9.39535e-08	TRUE	0.0586005	Country							LifeLD_VilaAV_2018	IBD	-5
	s__Bacteroides_massiliensis	0.0371481	0.000311139	1.30758e-10	TRUE	0.0746999	Country							LifeLD_VilaAV_2018	IBD	-5
	s__Bacteroides_ovatus	9.84662e-05	0.00310251	0.677588	FALSE	0.0600112	Country							LifeLD_VilaAV_2018	IBD	-5
	s__Bacteroides_plebeius	0.0640617	0.000204369	4.1893e-12	TRUE	0.140352	Country							LifeLD_VilaAV_2018	IBD	-5
	s__Bacteroides_stercoris	0.00866525	0.00423754	0.00293273	FALSE	0.110445	Country							LifeLD_VilaAV_2018	IBD	-3.02054
	s__Bacteroides_thetaiotaomicron	0.00805184	0.00260928	0.0380405	FALSE	0.079961	Country							LifeLD_VilaAV_2018	IBD	-5
	s__Bacteroides_uniformis	0.00656791	0.0254852	0.00845065	FALSE	0.0473436	Country							LifeLD_VilaAV_2018	IBD	-2.41385
	s__Bacteroides_vulgatus	0.00011749	0.0363937	0.602873	FALSE	0.0744279	Country							LifeLD_VilaAV_2018	IBD	-3.21389
	s__Bacteroides_xylanisolvens	0.0416421	0.00089907	1.13635e-10	TRUE	0.0440437	Country							LifeLD_VilaAV_2018	IBD	-3.97428
	s__Barnesiella_intestinihominis	0.0284331	0.0020581	1.52239e-08	TRUE	0.184992	Country							LifeLD_VilaAV_2018	IBD	-5
	s__Coprobacter_fastidiosus	0.00666759	2.8411e-05	0.0383644	FALSE	0.131017	Country							LifeLD_VilaAV_2018	IBD	-5
	s__Butyricimonas_virosa	0.0584603	3.71485e-05	1.60742e-12	TRUE	0.191921	Country							LifeLD_VilaAV_2018	IBD	-5
	s__Odoribacter_splanchnicus	0.0247259	0.00116497	4.87917e-07	TRUE	0.119919	Country							LifeLD_VilaAV_2018	IBD	-3.60959
	s__Paraprevotella_xylaniphila	0.0230973	8.53591e-05	2.72703e-06	TRUE	0.116804	Country							LifeLD_VilaAV_2018	IBD	-1.79438
	s__Prevotella_copri	0.00925535	0.00303555	0.003244	FALSE	0.0641192	Country							LifeLD_VilaAV_2018	IBD	-5
	s__Alistipes_finegoldii	0.0488426	0.00141337	7.56339e-16	TRUE	0.0290702	Country							LifeLD_VilaAV_2018	IBD	-1.96165
	s__Alistipes_indistinctus	0.0580986	5.16069e-05	1.18467e-13	TRUE	0.0326278	Country							LifeLD_VilaAV_2018	IBD	-5
	s__Alistipes_putredinis	0.0794379	0.00899314	0	TRUE	0.0290341	Country							LifeLD_VilaAV_2018	IBD	-5
	s__Alistipes_shahii	0.103326	0.000202286	0	TRUE	0.0290832	Country							LifeLD_VilaAV_2018	IBD	-3.01502
	s__Parabacteroides_distasonis	0.00056612	0.00587558	0.813223	FALSE	0.0684299	Country							LifeLD_VilaAV_2018	IBD	-5
	s__Parabacteroides_merdae	0.0248977	0.00251933	4.21458e-08	TRUE	0.0348687	Country							LifeLD_VilaAV_2018	IBD	-5
	s__Streptococcus_mitis	0.00361864	1.26258e-05	0.00143585	FALSE	0.0604368	Country							LifeLD_VilaAV_2018	IBD	-4.73755
	s__Streptococcus_parasanguinis	0.00900444	0.000730237	0.000380797	FALSE	0.0828763	Country							LifeLD_VilaAV_2018	IBD	-5
	s__Streptococcus_salivarius	5.15468e-05	0.00272411	0.277302	FALSE	0.0869681	Country							LifeLD_VilaAV_2018	IBD	-2.53216
	s__Streptococcus_thermophilus	0.00262652	0.00122345	0.00747806	FALSE	0.135106	Country							LifeLD_VilaAV_2018	IBD	-2.43283
	s__Clostridium_sp_CAG_58	0.00878828	0.000187229	5.27324e-05	FALSE	0.121119	Country							LifeLD_VilaAV_2018	IBD	-3.5397
	s__Hungatella_hathewayi	9.56486e-08	3.23949e-05	0.321054	FALSE	0.181521	Country							LifeLD_VilaAV_2018	IBD	-5
	s__Intestinimonas_butyriciproducens	0.0171094	1.96856e-05	1.51183e-06	TRUE	0.0211713	Country							LifeLD_VilaAV_2018	IBD	-5
	s__Lawsonibacter_asaccharolyticus	0.0231413	0.000155338	8.95664e-10	TRUE	0.106488	Country							LifeLD_VilaAV_2018	IBD	-5
	s__Eubacterium_eligens	0.0327181	0.00290046	3.04516e-09	TRUE	0.1364	Country							LifeLD_VilaAV_2018	IBD	-5
	s__Eubacterium_hallii	0.0784593	0.00858056	0	TRUE	0.311586	Country							LifeLD_VilaAV_2018	IBD	-5
	s__Eubacterium_ramulus	0.0606251	0.000887108	0	TRUE	0.146736	Country							LifeLD_VilaAV_2018	IBD	-5
	s__Eubacterium_sp_CAG_274	0.0522741	7.43124e-05	1.76162e-12	TRUE	0.0306396	Country							LifeLD_VilaAV_2018	IBD	-5
	s__Eubacterium_sp_CAG_38	0.026038	0.000549441	3.83702e-06	TRUE	0.0311408	Country							LifeLD_VilaAV_2018	IBD	-4.59517
	s__Eubacterium_ventriosum	0.0803513	0.000617101	0	TRUE	0.0698806	Country							LifeLD_VilaAV_2018	IBD	-5
	s__Anaerostipes_hadrus	0.0178447	0.0151096	2.6543e-07	TRUE	0.205708	Country							LifeLD_VilaAV_2018	IBD	-5
	s__Blautia_obeum	0.0702713	0.00507511	0	TRUE	0.180332	Country							LifeLD_VilaAV_2018	IBD	-5
	s__Blautia_sp_CAG_257	0.0358751	0.00021936	2.04619e-09	TRUE	0.0213186	Country							LifeLD_VilaAV_2018	IBD	-5
	s__Blautia_wexlerae	0.0113893	0.00310316	0.000108297	FALSE	0.45753	Country							LifeLD_VilaAV_2018	IBD	-3.84164
	s__Ruminococcus_gnavus	0.0549866	0.00556154	2.16233e-17	TRUE	0.0542848	Country							LifeLD_VilaAV_2018	IBD	-5
	s__Ruminococcus_torques	0.145214	0.00614808	0	TRUE	0.0635666	Country							LifeLD_VilaAV_2018	IBD	-2.32864
	s__Coprococcus_catus	0.0940823	0.00153787	0	TRUE	0.194055	Country							LifeLD_VilaAV_2018	IBD	-5
	s__Coprococcus_comes	0.0610726	0.00781052	0	TRUE	0.199067	Country							LifeLD_VilaAV_2018	IBD	-3.10546
	s__Dorea_formicigenerans	0.0698169	0.00390722	0	TRUE	0.200136	Country							LifeLD_VilaAV_2018	IBD	-5
	s__Dorea_longicatena	0.0441008	0.0108293	0	TRUE	0.25104	Country							LifeLD_VilaAV_2018	IBD	-5
	s__Eisenbergiella_massiliensis	0.0034858	5.37853e-05	0.156406	FALSE	0.0374383	Country							LifeLD_VilaAV_2018	IBD	-2.01627
	s__Fusicatenibacter_saccharivorans	0.0657319	0.0130898	0	TRUE	0.248989	Country							LifeLD_VilaAV_2018	IBD	-5
	s__Clostridium_bolteae	0.00922195	0.00015062	9.65578e-06	TRUE	0.128998	Country							LifeLD_VilaAV_2018	IBD	-5
	s__Clostridium_citroniae	0.000983041	3.50964e-05	0.813223	FALSE	0.150706	Country							LifeLD_VilaAV_2018	IBD	-5
	s__Clostridium_clostridioforme	0.0479762	0.000127294	3.44496e-13	TRUE	0.0128389	Country							LifeLD_VilaAV_2018	IBD	-4.15989
	s__Clostridium_saccharolyticum	0.00181249	1.69801e-05	0.102357	FALSE	0.0288841	Country							LifeLD_VilaAV_2018	IBD	-5
	s__Clostridium_symbiosum	0.0108244	0.000103049	2.68542e-06	TRUE	0.115918	Country							LifeLD_VilaAV_2018	IBD	-2.90872
	s__Eubacterium_rectale	0.0472314	0.0181311	7.56339e-16	TRUE	0.0768332	Country							LifeLD_VilaAV_2018	IBD	-4.65758
	s__Lachnospira_pectinoschiza	0.0626331	0.00110786	0	TRUE	0.0572577	Country							LifeLD_VilaAV_2018	IBD	-5
	s__Roseburia_faecis	0.0205572	0.0123383	4.34721e-07	TRUE	0.117943	Country							LifeLD_VilaAV_2018	IBD	-5
	s__Roseburia_hominis	0.0889901	0.00104164	0	TRUE	0.0313332	Country							LifeLD_VilaAV_2018	IBD	-5
	s__Roseburia_intestinalis	0.0226994	0.00249391	1.92744e-07	TRUE	0.0485777	Country							LifeLD_VilaAV_2018	IBD	-5
	s__Roseburia_inulinivorans	0.060515	0.00330405	4.40052e-15	TRUE	0.0415725	Country							LifeLD_VilaAV_2018	IBD	-5
	s__Roseburia_sp_CAG_471	0.0627206	2.46762e-05	0	TRUE	0.111206	Country							LifeLD_VilaAV_2018	IBD	-2.46462
	s__Sellimonas_intestinalis	0.00422687	0.000117516	0.0383644	FALSE	0.0170403	Country							LifeLD_VilaAV_2018	IBD	-5
	s__Oscillibacter_sp_57_20	0.14133	0.000767486	0	TRUE	0.0109448	Country							LifeLD_VilaAV_2018	IBD	-3.2648
	s__Oscillibacter_sp_CAG_241	0.182922	0.000194524	0	TRUE	0.0512132	Country							LifeLD_VilaAV_2018	IBD	-5
	s__Intestinibacter_bartlettii	0.00397258	0.000468355	0.0891791	FALSE	0.134358	Country							LifeLD_VilaAV_2018	IBD	-3.27712
	s__Agathobaculum_butyriciproducens	0.0607668	0.00202018	0	TRUE	0.205141	Country							LifeLD_VilaAV_2018	IBD	-5
	s__Anaeromassilibacillus_sp_An250	0.00444007	9.62923e-05	0.00306176	FALSE	0.116577	Country							LifeLD_VilaAV_2018	IBD	-2.42717
	s__Anaerotruncus_colihominis	0.00495547	1.08826e-05	0.06756	FALSE	0.0431954	Country							LifeLD_VilaAV_2018	IBD	-5
	s__Faecalibacterium_prausnitzii	0.0595415	0.0448255	0	TRUE	0.00858268	Country							LifeLD_VilaAV_2018	IBD	-2.38282
	s__Flavonifractor_plautii	0.0486924	0.00238348	5.07059e-14	TRUE	0.0585514	Country							LifeLD_VilaAV_2018	IBD	-3.64647
	s__Gemmiger_formicilis	0.263441	0.000728327	0	TRUE	0.102594	Country							LifeLD_VilaAV_2018	IBD	-5
	s__Clostridium_leptum	0.0744396	0.00015853	0	TRUE	0.0359877	Country							LifeLD_VilaAV_2018	IBD	-2.22181
	s__Eubacterium_siraeum	0.0578123	0.000474801	0	TRUE	0.105469	Country							LifeLD_VilaAV_2018	IBD	-3.21431
	s__Ruminococcus_bicirculans	0.0471583	0.00269497	2.00538e-14	TRUE	0.139783	Country							LifeLD_VilaAV_2018	IBD	-5
	s__Ruminococcus_bromii	0.120278	0.0173326	0	TRUE	0.0774409	Country							LifeLD_VilaAV_2018	IBD	-1.42092
	s__Ruminococcus_lactaris	0.0512739	0.0014226	4.63888e-14	TRUE	0.0315183	Country							LifeLD_VilaAV_2018	IBD	-5
	s__Ruthenibacterium_lactatiformans	0.0277712	0.000722519	5.04305e-09	TRUE	0.00316223	Country							LifeLD_VilaAV_2018	IBD	-5
	s__Clostridium_innocuum	0.0291463	0.000255985	2.29811e-11	TRUE	0.0160116	Country							LifeLD_VilaAV_2018	IBD	-3.1125
	s__Clostridium_spiroforme	0.000442496	6.58911e-05	0.25203	FALSE	0.0512631	Country							LifeLD_VilaAV_2018	IBD	-5
	s__Erysipelatoclostridium_ramosum	0.044045	0.000369452	3.692e-16	TRUE	0.045945	Country							LifeLD_VilaAV_2018	IBD	-5
	s__Holdemania_filiformis	0.0408778	2.40122e-05	1.79045e-12	TRUE	0.0533357	Country							LifeLD_VilaAV_2018	IBD	-5
	s__Turicibacter_sanguinis	0.0305302	5.89501e-05	3.30242e-10	TRUE	0.0499205	Country							LifeLD_VilaAV_2018	IBD	-2.41028
	s__Firmicutes_bacterium_CAG_110	0.135009	6.13262e-05	0	TRUE	0.0699844	Country							LifeLD_VilaAV_2018	IBD	-5
	s__Firmicutes_bacterium_CAG_83	0.0995321	0.000765487	0	TRUE	0.0282305	Country							LifeLD_VilaAV_2018	IBD	-1.69188
	s__Firmicutes_bacterium_CAG_94	0.000931647	0.000266276	0.530547	FALSE	0.179207	Country							LifeLD_VilaAV_2018	IBD	-5
	s__Phascolarctobacterium_faecium	0.0309051	0.000383541	5.42563e-08	TRUE	0.151811	Country							LifeLD_VilaAV_2018	IBD	-5
	s__Dialister_invisus	0.00685919	0.000617776	0.0370605	FALSE	0.0595602	Country							LifeLD_VilaAV_2018	IBD	-5
	s__Veillonella_atypica	0.0109838	2.69071e-05	0.000160591	FALSE	0.032421	Country							LifeLD_VilaAV_2018	IBD	-5
	s__Veillonella_dispar	0.000790022	1.59819e-05	0.163981	FALSE	0.0375828	Country							LifeLD_VilaAV_2018	IBD	-5
	s__Veillonella_parvula	0.0130925	0.00017589	1.22328e-06	TRUE	0.0697457	Country							LifeLD_VilaAV_2018	IBD	-5
	s__Parasutterella_excrementihominis	0.00295668	0.000293614	0.041877	FALSE	0.0649441	Country							LifeLD_VilaAV_2018	IBD	-3.19416
	s__Bilophila_wadsworthia	0.0429568	0.000125545	1.30758e-10	TRUE	0.140871	Country							LifeLD_VilaAV_2018	IBD	-1.39734
	s__Escherichia_coli	0.00838288	0.00474023	9.13074e-07	TRUE	0.250369	Country							LifeLD_VilaAV_2018	IBD	-5
	s__Haemophilus_parainfluenzae	0.000143378	5.60042e-05	0.273488	FALSE	0.117538	Country							LifeLD_VilaAV_2018	IBD	-5
	s__Proteobacteria_bacterium_CAG_139	0.000681754	0.000105642	0.375474	FALSE	0.0444561	Country							LifeLD_VilaAV_2018	IBD	-5
	s__Akkermansia_muciniphila	0.0431256	0.00211016	2.00538e-14	TRUE	0.0246117	Country							LifeLD_VilaAV_2018	IBD	-5
	s__Bifidobacterium_adolescentis	0.0333975	0.015549	7.95064e-13	TRUE	0.0404455	Age							LifeLD_VilaAV_2018	IBD	-5
	s__Bifidobacterium_bifidum	0.00324949	0.00215411	0.0459118	FALSE	0.00506619	Age							LifeLD_VilaAV_2018	IBD	-5
	s__Bifidobacterium_longum	0.00328358	0.0141352	0.0179915	FALSE	0.017885	Age							LifeLD_VilaAV_2018	IBD	-5
	s__Bifidobacterium_pseudocatenulatum	0.00477442	0.000537661	0.261549	FALSE	0.0084942	Age							LifeLD_VilaAV_2018	IBD	-5
	s__Rothia_mucilaginosa	0.00188077	8.01271e-06	0.156406	FALSE	0.00983167	Age							LifeLD_VilaAV_2018	IBD	-3.71332
	s__Collinsella_aerofaciens	0.0445968	0.018266	0	TRUE	0.0625287	Age							LifeLD_VilaAV_2018	IBD	-5
	s__Collinsella_intestinalis	0.0173318	6.09232e-05	1.07544e-07	TRUE	0.0552532	Age							LifeLD_VilaAV_2018	IBD	-5
	s__Adlercreutzia_equolifaciens	0.0714715	0.000158139	0	TRUE	0.0621337	Age							LifeLD_VilaAV_2018	IBD	-5
	s__Asaccharobacter_celatus	0.107113	0.000488495	0	TRUE	0.0390308	Age							LifeLD_VilaAV_2018	IBD	-5
	s__Eggerthella_lenta	0.00201595	0.000895289	0.0766805	FALSE	0.00421844	Age							LifeLD_VilaAV_2018	IBD	-5
	s__Gordonibacter_pamelaeae	0.0253691	0.000437433	1.34758e-10	TRUE	0.0320425	Age							LifeLD_VilaAV_2018	IBD	-5
	s__Bacteroides_caccae	0.0216092	0.00312749	2.6543e-07	TRUE	0.00206735	Age							LifeLD_VilaAV_2018	IBD	-3.48307
	s__Bacteroides_cellulosilyticus	0.0322271	0.000117449	2.4958e-08	TRUE	0.00526046	Age							LifeLD_VilaAV_2018	IBD	-5
	s__Bacteroides_dorei	0.00374116	0.00509432	0.0764027	FALSE	0.003103	Age							LifeLD_VilaAV_2018	IBD	-3.90518
	s__Bacteroides_eggerthii	0.0333181	0.000107888	1.31931e-08	TRUE	0.00830454	Age							LifeLD_VilaAV_2018	IBD	-5
	s__Bacteroides_fragilis	0.0174536	0.00169991	9.39535e-08	TRUE	0.0320157	Age							LifeLD_VilaAV_2018	IBD	-5
	s__Bacteroides_massiliensis	0.0371481	0.000311139	1.30758e-10	TRUE	0.00778534	Age							LifeLD_VilaAV_2018	IBD	-5
	s__Bacteroides_ovatus	9.84662e-05	0.00310251	0.677588	FALSE	0.024631	Age							LifeLD_VilaAV_2018	IBD	-5
	s__Bacteroides_plebeius	0.0640617	0.000204369	4.1893e-12	TRUE	0.00430406	Age							LifeLD_VilaAV_2018	IBD	-5
	s__Bacteroides_stercoris	0.00866525	0.00423754	0.00293273	FALSE	0.0224327	Age							LifeLD_VilaAV_2018	IBD	-5
	s__Bacteroides_thetaiotaomicron	0.00805184	0.00260928	0.0380405	FALSE	0.0246667	Age							LifeLD_VilaAV_2018	IBD	-5
	s__Bacteroides_uniformis	0.00656791	0.0254852	0.00845065	FALSE	0.011797	Age							LifeLD_VilaAV_2018	IBD	-5
	s__Bacteroides_vulgatus	0.00011749	0.0363937	0.602873	FALSE	0.0270892	Age							LifeLD_VilaAV_2018	IBD	-3.38785
	s__Bacteroides_xylanisolvens	0.0416421	0.00089907	1.13635e-10	TRUE	0.04463	Age							LifeLD_VilaAV_2018	IBD	-1.64676
	s__Barnesiella_intestinihominis	0.0284331	0.0020581	1.52239e-08	TRUE	0.0163952	Age							LifeLD_VilaAV_2018	IBD	-2.71294
	s__Coprobacter_fastidiosus	0.00666759	2.8411e-05	0.0383644	FALSE	0.00671339	Age							LifeLD_VilaAV_2018	IBD	-2.78976
	s__Butyricimonas_virosa	0.0584603	3.71485e-05	1.60742e-12	TRUE	0.000233231	Age							LifeLD_VilaAV_2018	IBD	-5
	s__Odoribacter_splanchnicus	0.0247259	0.00116497	4.87917e-07	TRUE	0.00478434	Age							LifeLD_VilaAV_2018	IBD	-5
	s__Paraprevotella_xylaniphila	0.0230973	8.53591e-05	2.72703e-06	TRUE	0.0102979	Age							LifeLD_VilaAV_2018	IBD	-5
	s__Prevotella_copri	0.00925535	0.00303555	0.003244	FALSE	0.00280622	Age							LifeLD_VilaAV_2018	IBD	-2.81588
	s__Alistipes_finegoldii	0.0488426	0.00141337	7.56339e-16	TRUE	0.00643038	Age							LifeLD_VilaAV_2018	IBD	-1.81615
	s__Alistipes_indistinctus	0.0580986	5.16069e-05	1.18467e-13	TRUE	0.00231472	Age							LifeLD_VilaAV_2018	IBD	-3.10232
	s__Alistipes_putredinis	0.0794379	0.00899314	0	TRUE	0.00350232	Age							LifeLD_VilaAV_2018	IBD	-5
	s__Alistipes_shahii	0.103326	0.000202286	0	TRUE	0.00575402	Age							LifeLD_VilaAV_2018	IBD	-2.1668
	s__Parabacteroides_distasonis	0.00056612	0.00587558	0.813223	FALSE	0.0199242	Age							LifeLD_VilaAV_2018	IBD	-2.16591
	s__Parabacteroides_merdae	0.0248977	0.00251933	4.21458e-08	TRUE	0.00471008	Age							LifeLD_VilaAV_2018	IBD	-5
	s__Streptococcus_mitis	0.00361864	1.26258e-05	0.00143585	FALSE	0.0103168	Age							LifeLD_VilaAV_2018	IBD	-5
	s__Streptococcus_parasanguinis	0.00900444	0.000730237	0.000380797	FALSE	0.0179545	Age							LifeLD_VilaAV_2018	IBD	-3.77314
	s__Streptococcus_salivarius	5.15468e-05	0.00272411	0.277302	FALSE	0.0096393	Age							LifeLD_VilaAV_2018	IBD	-5
	s__Streptococcus_thermophilus	0.00262652	0.00122345	0.00747806	FALSE	0.0373075	Age							LifeLD_VilaAV_2018	IBD	-5
	s__Clostridium_sp_CAG_58	0.00878828	0.000187229	5.27324e-05	FALSE	0.00198419	Age							LifeLD_VilaAV_2018	IBD	-3.70115
	s__Hungatella_hathewayi	9.56486e-08	3.23949e-05	0.321054	FALSE	0.0191003	Age							LifeLD_VilaAV_2018	IBD	-5
	s__Intestinimonas_butyriciproducens	0.0171094	1.96856e-05	1.51183e-06	TRUE	0.00117487	Age							LifeLD_VilaAV_2018	IBD	-5
	s__Lawsonibacter_asaccharolyticus	0.0231413	0.000155338	8.95664e-10	TRUE	0.0441635	Age							LifeLD_VilaAV_2018	IBD	-5
	s__Eubacterium_eligens	0.0327181	0.00290046	3.04516e-09	TRUE	0.0161768	Age							LifeLD_VilaAV_2018	IBD	-5
	s__Eubacterium_hallii	0.0784593	0.00858056	0	TRUE	0.0481405	Age							LifeLD_VilaAV_2018	IBD	-5
	s__Eubacterium_ramulus	0.0606251	0.000887108	0	TRUE	0.0380241	Age							LifeLD_VilaAV_2018	IBD	-5
	s__Eubacterium_sp_CAG_274	0.0522741	7.43124e-05	1.76162e-12	TRUE	0.00784332	Age							LifeLD_VilaAV_2018	IBD	-5
	s__Eubacterium_sp_CAG_38	0.026038	0.000549441	3.83702e-06	TRUE	0.00150177	Age							LifeLD_VilaAV_2018	IBD	-2.97155
	s__Eubacterium_ventriosum	0.0803513	0.000617101	0	TRUE	0.00234365	Age							LifeLD_VilaAV_2018	IBD	-5
	s__Anaerostipes_hadrus	0.0178447	0.0151096	2.6543e-07	TRUE	0.0204696	Age							LifeLD_VilaAV_2018	IBD	-5
	s__Blautia_obeum	0.0702713	0.00507511	0	TRUE	0.0330515	Age							LifeLD_VilaAV_2018	IBD	-5
	s__Blautia_sp_CAG_257	0.0358751	0.00021936	2.04619e-09	TRUE	0.0125859	Age							LifeLD_VilaAV_2018	IBD	-5
	s__Blautia_wexlerae	0.0113893	0.00310316	0.000108297	FALSE	0.0178543	Age							LifeLD_VilaAV_2018	IBD	-5
	s__Ruminococcus_gnavus	0.0549866	0.00556154	2.16233e-17	TRUE	0.0316433	Age							LifeLD_VilaAV_2018	IBD	-3.64512
	s__Ruminococcus_torques	0.145214	0.00614808	0	TRUE	0.0147567	Age							LifeLD_VilaAV_2018	IBD	-3.67654
	s__Coprococcus_catus	0.0940823	0.00153787	0	TRUE	0.0524244	Age							LifeLD_VilaAV_2018	IBD	-3.68846
	s__Coprococcus_comes	0.0610726	0.00781052	0	TRUE	0.0315675	Age							LifeLD_VilaAV_2018	IBD	-2.81987
	s__Dorea_formicigenerans	0.0698169	0.00390722	0	TRUE	0.0327714	Age							LifeLD_VilaAV_2018	IBD	-5
	s__Dorea_longicatena	0.0441008	0.0108293	0	TRUE	0.0401766	Age							LifeLD_VilaAV_2018	IBD	-5
	s__Eisenbergiella_massiliensis	0.0034858	5.37853e-05	0.156406	FALSE	0.00221244	Age							LifeLD_VilaAV_2018	IBD	-5
	s__Fusicatenibacter_saccharivorans	0.0657319	0.0130898	0	TRUE	0.0443201	Age							LifeLD_VilaAV_2018	IBD	-1.72372
	s__Clostridium_bolteae	0.00922195	0.00015062	9.65578e-06	TRUE	0.0286221	Age							LifeLD_VilaAV_2018	IBD	-5
	s__Clostridium_citroniae	0.000983041	3.50964e-05	0.813223	FALSE	0.012224	Age							LifeLD_VilaAV_2018	IBD	-5
	s__Clostridium_clostridioforme	0.0479762	0.000127294	3.44496e-13	TRUE	0.00883451	Age							LifeLD_VilaAV_2018	IBD	-5
	s__Clostridium_saccharolyticum	0.00181249	1.69801e-05	0.102357	FALSE	0.00494845	Age							LifeLD_VilaAV_2018	IBD	-2.5706
	s__Clostridium_symbiosum	0.0108244	0.000103049	2.68542e-06	TRUE	0.0404866	Age							HeQ_2017	IBD	-3.48678
	s__Eubacterium_rectale	0.0472314	0.0181311	7.56339e-16	TRUE	0.00705088	Age							HeQ_2017	IBD	-2.04419
	s__Lachnospira_pectinoschiza	0.0626331	0.00110786	0	TRUE	0.00470142	Age							HeQ_2017	IBD	-2.88938
	s__Roseburia_faecis	0.0205572	0.0123383	4.34721e-07	TRUE	0.019359	Age							HeQ_2017	IBD	-2.92967
	s__Roseburia_hominis	0.0889901	0.00104164	0	TRUE	0.00823209	Age							HeQ_2017	IBD	-3.95195
	s__Roseburia_intestinalis	0.0226994	0.00249391	1.92744e-07	TRUE	0.00735373	Age							HeQ_2017	IBD	-1.5761
	s__Roseburia_inulinivorans	0.060515	0.00330405	4.40052e-15	TRUE	0.00600023	Age							HeQ_2017	IBD	-5
	s__Roseburia_sp_CAG_471	0.0627206	2.46762e-05	0	TRUE	0.0353897	Age							HeQ_2017	IBD	-1.52247
	s__Sellimonas_intestinalis	0.00422687	0.000117516	0.0383644	FALSE	0.0027835	Age							HeQ_2017	IBD	-5
	s__Oscillibacter_sp_57_20	0.14133	0.000767486	0	TRUE	0.0110537	Age							HeQ_2017	IBD	-2.24182
	s__Oscillibacter_sp_CAG_241	0.182922	0.000194524	0	TRUE	0.0315976	Age							HeQ_2017	IBD	-0.967733
	s__Intestinibacter_bartlettii	0.00397258	0.000468355	0.0891791	FALSE	0.00972382	Age							HeQ_2017	IBD	-1.59195
	s__Agathobaculum_butyriciproducens	0.0607668	0.00202018	0	TRUE	0.0431545	Age							HeQ_2017	IBD	-1.89385
	s__Anaeromassilibacillus_sp_An250	0.00444007	9.62923e-05	0.00306176	FALSE	0.0209648	Age							HeQ_2017	IBD	-5
	s__Anaerotruncus_colihominis	0.00495547	1.08826e-05	0.06756	FALSE	0.0114266	Age							HeQ_2017	IBD	-5
	s__Faecalibacterium_prausnitzii	0.0595415	0.0448255	0	TRUE	0.0040952	Age							HeQ_2017	IBD	-1.88607
	s__Flavonifractor_plautii	0.0486924	0.00238348	5.07059e-14	TRUE	0.0270614	Age							HeQ_2017	IBD	-2.59113
	s__Gemmiger_formicilis	0.263441	0.000728327	0	TRUE	0.0450963	Age							HeQ_2017	IBD	-2.35036
	s__Clostridium_leptum	0.0744396	0.00015853	0	TRUE	0.00784061	Age							HeQ_2017	IBD	-2.75863
	s__Eubacterium_siraeum	0.0578123	0.000474801	0	TRUE	0.0520815	Age							HeQ_2017	IBD	-5
	s__Ruminococcus_bicirculans	0.0471583	0.00269497	2.00538e-14	TRUE	0.0352462	Age							HeQ_2017	IBD	-5
	s__Ruminococcus_bromii	0.120278	0.0173326	0	TRUE	0.0298692	Age							HeQ_2017	IBD	-5
	s__Ruminococcus_lactaris	0.0512739	0.0014226	4.63888e-14	TRUE	0.0169207	Age							HeQ_2017	IBD	-2.27563
	s__Ruthenibacterium_lactatiformans	0.0277712	0.000722519	5.04305e-09	TRUE	0.0075504	Age							HeQ_2017	IBD	-5
	s__Clostridium_innocuum	0.0291463	0.000255985	2.29811e-11	TRUE	0.0143606	Age							HeQ_2017	IBD	-3.15348
	s__Clostridium_spiroforme	0.000442496	6.58911e-05	0.25203	FALSE	0.00873482	Age							HeQ_2017	IBD	-3.24764
	s__Erysipelatoclostridium_ramosum	0.044045	0.000369452	3.692e-16	TRUE	0.009545	Age							HeQ_2017	IBD	-2.3896
	s__Holdemania_filiformis	0.0408778	2.40122e-05	1.79045e-12	TRUE	0.000114796	Age							HeQ_2017	IBD	-1.77798
	s__Turicibacter_sanguinis	0.0305302	5.89501e-05	3.30242e-10	TRUE	0.0117047	Age							HeQ_2017	IBD	-1.57785
	s__Firmicutes_bacterium_CAG_110	0.135009	6.13262e-05	0	TRUE	0.0392439	Age							HeQ_2017	IBD	-1.4335
	s__Firmicutes_bacterium_CAG_83	0.0995321	0.000765487	0	TRUE	0.0127471	Age							HeQ_2017	IBD	-1.73104
	s__Firmicutes_bacterium_CAG_94	0.000931647	0.000266276	0.530547	FALSE	0.0675941	Age							HeQ_2017	IBD	-3.24596
	s__Phascolarctobacterium_faecium	0.0309051	0.000383541	5.42563e-08	TRUE	0.0300731	Age							HeQ_2017	IBD	-1.90121
	s__Dialister_invisus	0.00685919	0.000617776	0.0370605	FALSE	0.00153184	Age							HeQ_2017	IBD	-2.75476
	s__Veillonella_atypica	0.0109838	2.69071e-05	0.000160591	FALSE	0.0246366	Age							HeQ_2017	IBD	-5
	s__Veillonella_dispar	0.000790022	1.59819e-05	0.163981	FALSE	0.0264153	Age							HeQ_2017	IBD	-1.55999
	s__Veillonella_parvula	0.0130925	0.00017589	1.22328e-06	TRUE	0.0177483	Age							HeQ_2017	IBD	-2.15781
	s__Parasutterella_excrementihominis	0.00295668	0.000293614	0.041877	FALSE	0.012598	Age							HeQ_2017	IBD	-5
	s__Bilophila_wadsworthia	0.0429568	0.000125545	1.30758e-10	TRUE	0.0155008	Age							HeQ_2017	IBD	-2.19978
	s__Escherichia_coli	0.00838288	0.00474023	9.13074e-07	TRUE	0.0186472	Age							HeQ_2017	IBD	-5
	s__Haemophilus_parainfluenzae	0.000143378	5.60042e-05	0.273488	FALSE	0.0457646	Age							HeQ_2017	IBD	-2.61121
	s__Proteobacteria_bacterium_CAG_139	0.000681754	0.000105642	0.375474	FALSE	0.00838667	Age							HeQ_2017	IBD	-2.71999
	s__Akkermansia_muciniphila	0.0431256	0.00211016	2.00538e-14	TRUE	0.0303741	Age							HeQ_2017	IBD	-1.31414
														HeQ_2017	IBD	-2.21776
														HeQ_2017	IBD	-2.19706
														HeQ_2017	IBD	-5
														HeQ_2017	IBD	-1.97245
														HeQ_2017	control	-5
														HeQ_2017	control	-2.63025
														HeQ_2017	control	-3.04721
														HeQ_2017	control	-5
														HeQ_2017	control	-4.33068
														HeQ_2017	control	-5
														HeQ_2017	control	-3.66075
														HeQ_2017	control	-5
														HeQ_2017	control	-5
														HeQ_2017	control	-4.21681
														HeQ_2017	control	-5
														HeQ_2017	control	-5
														HeQ_2017	control	-1.75938
														HeQ_2017	control	-3.43486
														HeQ_2017	control	-3.9024
														HeQ_2017	control	-5
														HeQ_2017	control	-4.39686
														HeQ_2017	control	-5
														HeQ_2017	control	-5
														HeQ_2017	control	-3.78357
														HeQ_2017	control	-4.26122
														HeQ_2017	control	-5
														HeQ_2017	control	-5
														HeQ_2017	control	-4.41117
														HeQ_2017	control	-2.7777
														HeQ_2017	control	-2.27317
														HeQ_2017	control	-2.37929
														HeQ_2017	control	-2.69786
														HeQ_2017	control	-5
														HeQ_2017	control	-5
														HeQ_2017	control	-3.58939
														HeQ_2017	control	-5
														HeQ_2017	control	-5
														HeQ_2017	control	-5
														HeQ_2017	control	-5
														HeQ_2017	control	-5
														HeQ_2017	control	-5
														HeQ_2017	control	-5
														HeQ_2017	control	-4.20831
														HeQ_2017	control	-3.09561
														HeQ_2017	control	-5
														HeQ_2017	control	-4.32057
														HeQ_2017	control	-5
														HeQ_2017	control	-5
														HeQ_2017	control	-4.31876
														HeQ_2017	control	-5
														HeQ_2017	control	-5
														HeQ_2017	control	-5
														HeQ_2017	control	-2.60838
														HeQ_2017	control	-5
														HeQ_2017	control	-2.64111
														HeQ_2017	control	-2.39506
														HeQ_2017	control	-5
														HMP_2019_ibdmdb	control	-5
														HMP_2019_ibdmdb	IBD	-5
														HMP_2019_ibdmdb	IBD	-5
														HMP_2019_ibdmdb	IBD	-5
														HMP_2019_ibdmdb	IBD	-5
														HMP_2019_ibdmdb	IBD	-5
														HMP_2019_ibdmdb	IBD	-5
														HMP_2019_ibdmdb	IBD	-5
														HMP_2019_ibdmdb	IBD	-5
														HMP_2019_ibdmdb	IBD	-5
														HMP_2019_ibdmdb	IBD	-4.69465
														HMP_2019_ibdmdb	IBD	-5
														HMP_2019_ibdmdb	IBD	-5
														HMP_2019_ibdmdb	IBD	-5
														HMP_2019_ibdmdb	IBD	-4.30277
														HMP_2019_ibdmdb	IBD	-5
														HMP_2019_ibdmdb	control	-5
														HMP_2019_ibdmdb	IBD	-5
														HMP_2019_ibdmdb	control	-5
														HMP_2019_ibdmdb	IBD	-5
														HMP_2019_ibdmdb	control	-3.90309
														HMP_2019_ibdmdb	IBD	-5
														HMP_2019_ibdmdb	control	-5
														HMP_2019_ibdmdb	IBD	-5
														HMP_2019_ibdmdb	control	-5
														HMP_2019_ibdmdb	control	-5
														HMP_2019_ibdmdb	control	-5
														HMP_2019_ibdmdb	IBD	-5
														HMP_2019_ibdmdb	IBD	-5
														HMP_2019_ibdmdb	control	-5
														HMP_2019_ibdmdb	IBD	-5
														HMP_2019_ibdmdb	IBD	-5
														HMP_2019_ibdmdb	IBD	-5
														HMP_2019_ibdmdb	IBD	-5
														HMP_2019_ibdmdb	IBD	-5
														HMP_2019_ibdmdb	IBD	-3.9914
														HMP_2019_ibdmdb	IBD	-5
														HMP_2019_ibdmdb	IBD	-5
														HMP_2019_ibdmdb	IBD	-5
														HMP_2019_ibdmdb	IBD	-5
														HMP_2019_ibdmdb	IBD	-5
														HMP_2019_ibdmdb	IBD	-5
														HMP_2019_ibdmdb	IBD	-5
														HMP_2019_ibdmdb	control	-5
														Puxi_cohort	IBD	-5
														Puxi_cohort	IBD	-1.95089
														Puxi_cohort	IBD	-1.98158
														Puxi_cohort	IBD	-5
														Puxi_cohort	IBD	-5
														Puxi_cohort	IBD	-1.667
														Puxi_cohort	IBD	-5
														Puxi_cohort	IBD	-2.41302
														Puxi_cohort	IBD	-5
														Puxi_cohort	IBD	-2.35349
														Puxi_cohort	IBD	-5
														Puxi_cohort	IBD	-4.38934
														Puxi_cohort	IBD	-1.5036
														Puxi_cohort	IBD	-3.29243
														Puxi_cohort	IBD	-4.62525
														Puxi_cohort	IBD	-5
														Puxi_cohort	IBD	-5
														Puxi_cohort	IBD	-2.83532
														Puxi_cohort	IBD	-3.02296
														Puxi_cohort	IBD	-4.48812
														Puxi_cohort	IBD	-5
														Puxi_cohort	IBD	-3.39244
														Puxi_cohort	IBD	-5
														Puxi_cohort	IBD	-2.11522
														Puxi_cohort	IBD	-5
														Puxi_cohort	IBD	-2.32385
														Puxi_cohort	IBD	-3.28937
														Puxi_cohort	IBD	-0.909657
														Puxi_cohort	IBD	-5
														Puxi_cohort	IBD	-5
														Puxi_cohort	IBD	-4.68613
														Puxi_cohort	IBD	-4.46471
														Puxi_cohort	IBD	-2.49362
														Puxi_cohort	IBD	-3.94044
														Puxi_cohort	IBD	-1.73155
														Puxi_cohort	IBD	-2.36918
														Puxi_cohort	IBD	-5
														Puxi_cohort	IBD	-2.10181
														Puxi_cohort	IBD	-2.47758
														Puxi_cohort	IBD	-1.9889
														Puxi_cohort	IBD	-5
														Puxi_cohort	IBD	-2.18007
														Puxi_cohort	IBD	-2.02491
														Puxi_cohort	IBD	-5
														Puxi_cohort	IBD	-5
														Puxi_cohort	IBD	-5
														Puxi_cohort	IBD	-2.43316
														Puxi_cohort	IBD	-2.05391
														Puxi_cohort	IBD	-5
														Puxi_cohort	IBD	-1.73479
														Puxi_cohort	IBD	-5
														Puxi_cohort	IBD	-5
														Puxi_cohort	IBD	-3.13365
														Puxi_cohort	IBD	-5
														Puxi_cohort	IBD	-5
														Puxi_cohort	IBD	-4.31336
														Puxi_cohort	IBD	-1.55272
														Puxi_cohort	IBD	-5
														Puxi_cohort	IBD	-1.59874
														Puxi_cohort	IBD	-4.03716
														Puxi_cohort	IBD	-2.19498
														Puxi_cohort	IBD	-2.27356
														Puxi_cohort	IBD	-2.88429
														Puxi_cohort	IBD	-3.09007
														Puxi_cohort	IBD	-4.01592
														Puxi_cohort	IBD	-3.79751
														Puxi_cohort	IBD	-5
														Puxi_cohort	IBD	-5
														Puxi_cohort	IBD	-5
														Puxi_cohort	IBD	-1.59142
														Puxi_cohort	IBD	-5
														Puxi_cohort	IBD	-5
														Puxi_cohort	IBD	-5
														Puxi_cohort	IBD	-3.10122
														Puxi_cohort	IBD	-2.41362
														Puxi_cohort	IBD	-5
														Puxi_cohort	IBD	-3.32039
														Puxi_cohort	IBD	-1.79545
														Puxi_cohort	IBD	-4.37779
														Puxi_cohort	IBD	-5
														Puxi_cohort	IBD	-5
														Puxi_cohort	IBD	-3.89076
														Puxi_cohort	IBD	-2.80662
														Puxi_cohort	IBD	-2.44488
														Puxi_cohort	IBD	-4.07883
														Puxi_cohort	IBD	-5
														Puxi_cohort	IBD	-2.40229
														HMP_2019_ibdmdb	IBD	-3.58486
														HMP_2019_ibdmdb	IBD	-5
														HMP_2019_ibdmdb	IBD	-5
														HMP_2019_ibdmdb	IBD	-5
														HMP_2019_ibdmdb	IBD	-5
														HMP_2019_ibdmdb	IBD	-3.39491
														HMP_2019_ibdmdb	IBD	-5
														HMP_2019_ibdmdb	IBD	-5
														HMP_2019_ibdmdb	IBD	-5
														HMP_2019_ibdmdb	IBD	-5
														HMP_2019_ibdmdb	control	-5
														HMP_2019_ibdmdb	control	-5
														HMP_2019_ibdmdb	IBD	-5
														HMP_2019_ibdmdb	control	-5
														HMP_2019_ibdmdb	control	-5
														HMP_2019_ibdmdb	IBD	-5
														HMP_2019_ibdmdb	control	-5
														HMP_2019_ibdmdb	control	-5
														HMP_2019_ibdmdb	control	-5
														HMP_2019_ibdmdb	control	-5
														HMP_2019_ibdmdb	IBD	-5
														HMP_2019_ibdmdb	IBD	-5
														HMP_2019_ibdmdb	IBD	-2.01795
														HMP_2019_ibdmdb	control	-5
														HMP_2019_ibdmdb	IBD	-5
														HMP_2019_ibdmdb	IBD	-5
														HMP_2019_ibdmdb	control	-5
														HMP_2019_ibdmdb	IBD	-4.17393
														HMP_2019_ibdmdb	IBD	-5
														HMP_2019_ibdmdb	control	-5
														HMP_2019_ibdmdb	IBD	-5
														HMP_2019_ibdmdb	IBD	-5
														HMP_2019_ibdmdb	IBD	-5
														HMP_2019_ibdmdb	control	-5
														HMP_2019_ibdmdb	IBD	-5
														HMP_2019_ibdmdb	IBD	-5
														NielsenHB_2014	IBD	-5
														NielsenHB_2014	IBD	-5
														NielsenHB_2014	IBD	-5
														NielsenHB_2014	IBD	-5
														NielsenHB_2014	IBD	-5
														NielsenHB_2014	IBD	-5
														NielsenHB_2014	IBD	-5
														NielsenHB_2014	IBD	-1.41651
														NielsenHB_2014	IBD	-5
														NielsenHB_2014	IBD	-5
														NielsenHB_2014	IBD	-5
														NielsenHB_2014	IBD	-5
														NielsenHB_2014	IBD	-5
														NielsenHB_2014	IBD	-5
														NielsenHB_2014	IBD	-1.93178
														NielsenHB_2014	IBD	-3.19199
														NielsenHB_2014	IBD	-5
														NielsenHB_2014	IBD	-5
														NielsenHB_2014	IBD	-3.50529
														NielsenHB_2014	IBD	-3.62434
														NielsenHB_2014	IBD	-5
														NielsenHB_2014	IBD	-5
														NielsenHB_2014	IBD	-5
														NielsenHB_2014	IBD	-5
														NielsenHB_2014	IBD	-3.82944
														NielsenHB_2014	IBD	-5
														NielsenHB_2014	IBD	-5
														NielsenHB_2014	IBD	-5
														NielsenHB_2014	IBD	-5
														NielsenHB_2014	IBD	-5
														NielsenHB_2014	IBD	-5
														NielsenHB_2014	IBD	-4.1296
														NielsenHB_2014	IBD	-5
														NielsenHB_2014	IBD	-5
														NielsenHB_2014	control	-2.26399
														NielsenHB_2014	IBD	-5
														NielsenHB_2014	control	-5
														NielsenHB_2014	control	-5
														NielsenHB_2014	control	-5
														NielsenHB_2014	control	-5
														NielsenHB_2014	control	-5
														NielsenHB_2014	control	-5
														NielsenHB_2014	control	-4.49894
														NielsenHB_2014	control	-5
														NielsenHB_2014	control	-5
														NielsenHB_2014	control	-5
														NielsenHB_2014	IBD	-5
														NielsenHB_2014	control	-5
														NielsenHB_2014	IBD	-4.17393
														HMP_2019_ibdmdb	IBD	-5
														HMP_2019_ibdmdb	IBD	-5
														HMP_2019_ibdmdb	IBD	-5
														HMP_2019_ibdmdb	IBD	-2.19751
														HMP_2019_ibdmdb	IBD	-5
														HMP_2019_ibdmdb	control	-5
														HMP_2019_ibdmdb	IBD	-5
														HMP_2019_ibdmdb	control	-5
														HMP_2019_ibdmdb	control	-2.16747
														HMP_2019_ibdmdb	IBD	-5
														HMP_2019_ibdmdb	IBD	-5
														HMP_2019_ibdmdb	IBD	-1.93023
														HMP_2019_ibdmdb	IBD	-5
														HMP_2019_ibdmdb	IBD	-5
														HMP_2019_ibdmdb	IBD	-5
														HMP_2019_ibdmdb	IBD	-5
														FranzosaEA_2019A	IBD	-2.71081
														FranzosaEA_2019A	IBD	-2.68997
														FranzosaEA_2019A	IBD	-5
														FranzosaEA_2019A	IBD	-5
														FranzosaEA_2019A	IBD	-4.22548
														FranzosaEA_2019A	IBD	-5
														FranzosaEA_2019A	IBD	-5
														FranzosaEA_2019A	IBD	-5
														FranzosaEA_2019A	IBD	-1.09166
														FranzosaEA_2019A	IBD	-5
														FranzosaEA_2019A	IBD	-2.56761
														FranzosaEA_2019A	IBD	-2.275
														FranzosaEA_2019A	IBD	-5
														FranzosaEA_2019A	control	-5
														FranzosaEA_2019A	control	-5
														FranzosaEA_2019A	IBD	-5
														FranzosaEA_2019A	IBD	-3.19287
														FranzosaEA_2019A	IBD	-1.07854
														FranzosaEA_2019A	IBD	-2.4183
														FranzosaEA_2019A	control	-5
														FranzosaEA_2019A	IBD	-5
														FranzosaEA_2019A	IBD	-4.42022
														FranzosaEA_2019A	IBD	-3.5904
														FranzosaEA_2019A	IBD	-5
														FranzosaEA_2019A	IBD	-4.64207
														FranzosaEA_2019A	IBD	-5
														FranzosaEA_2019A	IBD	-5
														FranzosaEA_2019A	IBD	-3.65208
														FranzosaEA_2019A	control	-4.82102
														FranzosaEA_2019A	IBD	-1.83153
														FranzosaEA_2019A	IBD	-3.38595
														FranzosaEA_2019A	IBD	-5
														FranzosaEA_2019A	IBD	-2.50829
														FranzosaEA_2019A	IBD	-0.448196
														FranzosaEA_2019A	IBD	-3.60678
														FranzosaEA_2019A	IBD	-5
														FranzosaEA_2019A	IBD	-2.17084
														FranzosaEA_2019A	IBD	-3.73495
														FranzosaEA_2019A	IBD	-5
														FranzosaEA_2019A	IBD	-2.30655
														FranzosaEA_2019A	IBD	-2.8553
														FranzosaEA_2019A	IBD	-5
														FranzosaEA_2019A	IBD	-3.19044
														FranzosaEA_2019A	IBD	-3.51613
														FranzosaEA_2019A	IBD	-2.95979
														FranzosaEA_2019A	IBD	-5
														FranzosaEA_2019A	IBD	-1.73656
														FranzosaEA_2019A	IBD	-5
														FranzosaEA_2019A	IBD	-5
														FranzosaEA_2019A	IBD	-2.38849
														FranzosaEA_2019A	IBD	-5
														FranzosaEA_2019A	IBD	-3.34863
														FranzosaEA_2019A	IBD	-5
														FranzosaEA_2019A	IBD	-5
														FranzosaEA_2019A	IBD	-1.01975
														FranzosaEA_2019A	IBD	-1.93399
														FranzosaEA_2019A	control	-5
														FranzosaEA_2019A	control	-2.66716
														FranzosaEA_2019A	IBD	-5
														FranzosaEA_2019A	IBD	-5
														FranzosaEA_2019A	IBD	-3.80244
														FranzosaEA_2019A	IBD	-1.50624
														FranzosaEA_2019A	IBD	-3.4389
														FranzosaEA_2019A	control	-5
														FranzosaEA_2019A	IBD	-5
														FranzosaEA_2019A	IBD	-5
														FranzosaEA_2019A	IBD	-4.59176
														FranzosaEA_2019A	IBD	-2.62786
														FranzosaEA_2019A	IBD	-2.65553
														FranzosaEA_2019A	IBD	-3.7366
														FranzosaEA_2019A	IBD	-5
														FranzosaEA_2019A	IBD	-1.63895
														FranzosaEA_2019A	control	-3.94731
														FranzosaEA_2019A	control	-5
														FranzosaEA_2019A	control	-5
														FranzosaEA_2019A	control	-5
														FranzosaEA_2019A	control	-5
														FranzosaEA_2019A	IBD	-2.30938
														FranzosaEA_2019A	IBD	-4.66555
														FranzosaEA_2019A	IBD	-2.52442
														FranzosaEA_2019A	control	-5
														FranzosaEA_2019A	control	-5
														FranzosaEA_2019A	IBD	-2.67097
														FranzosaEA_2019A	IBD	-1.80088
														FranzosaEA_2019A	control	-5
														FranzosaEA_2019A	control	-5
														FranzosaEA_2019A	IBD	-5
														FranzosaEA_2019A	control	-5
														FranzosaEA_2019A	IBD	-5
														FranzosaEA_2019A	IBD	-5
														FranzosaEA_2019A	IBD	-5
														FranzosaEA_2019A	IBD	-3.20586
														FranzosaEA_2019A	IBD	-2.87933
														FranzosaEA_2019A	IBD	-5
														FranzosaEA_2019A	IBD	-4.13847
														FranzosaEA_2019A	IBD	-4.35458
														FranzosaEA_2019A	IBD	-3.35932
														FranzosaEA_2019A	IBD	-1.21023
														FranzosaEA_2019A	control	-5
														FranzosaEA_2019A	IBD	-1.7542
														FranzosaEA_2019A	IBD	-5
														FranzosaEA_2019A	IBD	-1.65126
														FranzosaEA_2019A	IBD	-5
														FranzosaEA_2019A	IBD	-2.36439
														FranzosaEA_2019A	control	-5
														FranzosaEA_2019A	control	-5
														FranzosaEA_2019A	IBD	-5
														FranzosaEA_2019A	control	-5
														FranzosaEA_2019A	control	-3.7263
														FranzosaEA_2019A	IBD	-5
														FranzosaEA_2019A	IBD	-1.71767
														FranzosaEA_2019A	IBD	-3.8687
														FranzosaEA_2019A	IBD	-1.14386
														FranzosaEA_2019A	IBD	-5
														FranzosaEA_2019A	IBD	-3.18609
														FranzosaEA_2019A	IBD	-5
														FranzosaEA_2019A	IBD	-3.69702
														FranzosaEA_2019A	IBD	-5
														FranzosaEA_2019A	IBD	-5
														FranzosaEA_2019A	control	-5
														FranzosaEA_2019A	control	-5
														FranzosaEA_2019A	IBD	-2.76488
														FranzosaEA_2019A	IBD	-1.60355
														FranzosaEA_2019A	IBD	-1.99541
														FranzosaEA_2019A	control	-5
														FranzosaEA_2019A	control	-3.35803
														FranzosaEA_2019A	control	-2.58259
														FranzosaEA_2019A	control	-3.03419
														FranzosaEA_2019A	IBD	-1.78748
														FranzosaEA_2019A	IBD	-3.6187
														FranzosaEA_2019A	IBD	-3.07196
														FranzosaEA_2019A	IBD	-3.53581
														FranzosaEA_2019A	control	-5
														FranzosaEA_2019A	control	-5
														FranzosaEA_2019A	IBD	-2.99688
														FranzosaEA_2019A	control	-2.25629
														FranzosaEA_2019A	IBD	-1.94815
														FranzosaEA_2019A	IBD	-2.5053
														FranzosaEA_2019A	IBD	-5
														FranzosaEA_2019A	IBD	-2.62428
														FranzosaEA_2019A	IBD	-2.50243
														FranzosaEA_2019A	control	-2.21203
														FranzosaEA_2019A	IBD	-1.62567
														FranzosaEA_2019A	IBD	-2.4182
														FranzosaEA_2019A	IBD	-5
														FranzosaEA_2019A	IBD	-5
														FranzosaEA_2019A	IBD	-2.22781
														FranzosaEA_2019A	IBD	-1.67975
														FranzosaEA_2019A	IBD	-5
														FranzosaEA_2019A	IBD	-4.06601
														FranzosaEA_2019A	IBD	-5
														FranzosaEA_2019A	IBD	-1.88334
														FranzosaEA_2019A	control	-2.64975
														FranzosaEA_2019A	IBD	-5
														FranzosaEA_2019A	control	-5
														NielsenHB_2014	IBD	-1.8075
														NielsenHB_2014	control	-5
														NielsenHB_2014	IBD	-2.47102
														NielsenHB_2014	control	-5
														NielsenHB_2014	control	-5
														NielsenHB_2014	IBD	-5
														NielsenHB_2014	control	-5
														NielsenHB_2014	IBD	-3.04658
														NielsenHB_2014	IBD	-2.26476
														NielsenHB_2014	control	-5
														NielsenHB_2014	IBD	-3.07541
														NielsenHB_2014	IBD	-4.23433
														NielsenHB_2014	IBD	-1.8468
														NielsenHB_2014	control	-5
														NielsenHB_2014	control	-5
														NielsenHB_2014	IBD	-2.13062
														NielsenHB_2014	control	-3.61798
														NielsenHB_2014	control	-5
														NielsenHB_2014	control	-5
														NielsenHB_2014	control	-5
														NielsenHB_2014	control	-5
														NielsenHB_2014	control	-5
														NielsenHB_2014	control	-5
														NielsenHB_2014	IBD	-2.43321
														NielsenHB_2014	control	-4.2636
														NielsenHB_2014	control	-5
														NielsenHB_2014	control	-5
														NielsenHB_2014	IBD	-3.61583
														NielsenHB_2014	control	-4.74232
														NielsenHB_2014	control	-5
														NielsenHB_2014	IBD	-5
														NielsenHB_2014	IBD	-3.25995
														NielsenHB_2014	control	-5
														NielsenHB_2014	control	-5
														NielsenHB_2014	IBD	-5
														NielsenHB_2014	IBD	-5
														NielsenHB_2014	IBD	-5
														NielsenHB_2014	IBD	-5
														NielsenHB_2014	IBD	-5
														NielsenHB_2014	IBD	-5
														NielsenHB_2014	control	-1.91106
														NielsenHB_2014	IBD	-3.9431
														NielsenHB_2014	control	-3.61907
														NielsenHB_2014	control	-5
														NielsenHB_2014	IBD	-5
														NielsenHB_2014	IBD	-5
														NielsenHB_2014	IBD	-5
														NielsenHB_2014	control	-5
														NielsenHB_2014	IBD	-4.59517
														NielsenHB_2014	IBD	-3.11481
														NielsenHB_2014	control	-5
														NielsenHB_2014	control	-5
														NielsenHB_2014	control	-2.97416
														NielsenHB_2014	IBD	-5
														NielsenHB_2014	control	-5
														NielsenHB_2014	IBD	-2.74809
														NielsenHB_2014	control	-5
														NielsenHB_2014	control	-4.78781
														NielsenHB_2014	control	-2.59232
														NielsenHB_2014	IBD	-2.64666
														NielsenHB_2014	control	-5
														NielsenHB_2014	control	-5
														NielsenHB_2014	IBD	-5
														NielsenHB_2014	IBD	-5
														NielsenHB_2014	IBD	-5
														NielsenHB_2014	IBD	-5
														NielsenHB_2014	control	-2.53721
														NielsenHB_2014	control	-3.32633
														NielsenHB_2014	control	-5
														NielsenHB_2014	control	-4.72125
														NielsenHB_2014	IBD	-5
														NielsenHB_2014	control	-4.43652
														NielsenHB_2014	IBD	-4.44977
														NielsenHB_2014	control	-3.8729
														NielsenHB_2014	IBD	-4.05998
														NielsenHB_2014	IBD	-4.39903
														NielsenHB_2014	IBD	-5
														NielsenHB_2014	IBD	-3.62251
														NielsenHB_2014	IBD	-4.72816
														NielsenHB_2014	IBD	-5
														NielsenHB_2014	IBD	-3.83209
														NielsenHB_2014	IBD	-5
														NielsenHB_2014	IBD	-5
														NielsenHB_2014	control	-5
														NielsenHB_2014	IBD	-5
														NielsenHB_2014	IBD	-5
														NielsenHB_2014	control	-5
														NielsenHB_2014	control	-3.69058
														NielsenHB_2014	control	-5
														NielsenHB_2014	control	-5
														NielsenHB_2014	control	-5
														NielsenHB_2014	control	-5

## Sheet: Supplementary Fig3
Supplementary Fig3 data
Supplementary Fig3a	ID	Description	GeneRatio	BgRatio	pvalue	p.adjust	geneID	Count	enrichment_fold	group	label		Supplementary Fig3c	calprotectin	K10914(crp)		Supplementary Fig3d	type	model	auroc	ext.study		Supplementary Fig3e	Group	fpr	ref	type		Supplementary Fig3g	study.train	study.test	AUC		Supplementary Fig3h	study.test	AUC	type
	ko00640	Propanoate metabolism	4/29	97/13853	4.69053e-05	0.00187621	K00170/K01905/K20626/K20627	4	19.7	Enriched in control	Propanoate metabolism			8.0321	-5.52253			CV	FranzosaEA_2019A	0.583333	HallAB_2017			adenoma	0.19	FranzosaEA_2019A	CV			Puxi_cohort	Puxi_cohort	0.895275			HMP_2019_ibdmdb	0.644013	Single Study
	ko02060	Phosphotransferase system (PTS)	3/29	72/13853	0.00044643	0.00892859	K19506/K19507/K20118	3	19.9	Enriched in control	Phosphotransferase system (PTS)			7.81365	-9			LOSO	FranzosaEA_2019A	0.695833	HallAB_2017			CRC	0.38	FranzosaEA_2019A	CV			Puxi_cohort	HMP_2019_ibdmdb	0.644013			LifeLD_VilaAV_2018	0.716273	Single Study
	ko00643	Styrene degradation	2/29	25/13853	0.0012321	0.011515	K20626/K20627	2	38.22	Enriched in control	Styrene degradation			5.84366	-9			CV	HMP_2019_ibdmdb	0.475	HallAB_2017			T2D	0.11	FranzosaEA_2019A	CV			Puxi_cohort	LifeLD_VilaAV_2018	0.716273			NielsenHB_2014	0.675899	Single Study
	ko00010	Glycolysis / Gluconeogenesis	3/29	106/13853	0.00137676	0.011515	K00170/K01905/K20118	3	13.52	Enriched in control	Glycolysis / Gluconeogenesis			8.00904	-5.70298			LOSO	HMP_2019_ibdmdb	0.720833	HallAB_2017			adenoma	0	HMP_2019_ibdmdb	CV			Puxi_cohort	NielsenHB_2014	0.675899			FranzosaEA_2019A	0.887214	Single Study
	ko01230	Biosynthesis of amino acids	4/29	238/13853	0.00143938	0.011515	K00290/K01476/K02203/K22477	4	8.03	Enriched in control	Biosynthesis of amino acids			5.18361	-5.68122			CV	LifeLD_VilaAV_2018	0.570833	HallAB_2017			CRC	0	HMP_2019_ibdmdb	CV			Puxi_cohort	FranzosaEA_2019A	0.887214			HeQ_2017	0.908069	Single Study
	ko00620	Pyruvate metabolism	3/29	133/13853	0.00263378	0.0175585	K00170/K01905/K22373	3	10.77	Enriched in control	Pyruvate metabolism			7.99582	-9			LOSO	LifeLD_VilaAV_2018	0.641667	HallAB_2017			T2D	0	HMP_2019_ibdmdb	CV			Puxi_cohort	HeQ_2017	0.908069			Puxi_cohort	0.652363	Single Study
	ko00220	Arginine biosynthesis	2/29	60/13853	0.00694736	0.0383314	K01476/K22477	2	15.92	Enriched in control	Arginine biosynthesis			3.11194	-9			CV	NielsenHB_2014	0.554167	HallAB_2017			adenoma	0.23	LifeLD_VilaAV_2018	CV			HMP_2019_ibdmdb	Puxi_cohort	0.652363			LifeLD_VilaAV_2018	0.585502	Single Study
	ko00680	Methane metabolism	3/29	195/13853	0.00766628	0.0383314	K00170/K00441/K02203	3	7.35	Enriched in control	Methane metabolism			7.77043	-9			LOSO	NielsenHB_2014	0.691667	HallAB_2017			CRC	0.58	LifeLD_VilaAV_2018	CV			HMP_2019_ibdmdb	HMP_2019_ibdmdb	0.629989			NielsenHB_2014	0.605622	Single Study
	ko00540	Lipopolysaccharide biosynthesis	3/53	62/13853	0.00170536	0.0347022	K00979/K02517/K02536	3	12.65	Enriched in IBD	Lipopolysaccharide biosynthesis			7.85537	-5.53561			CV	HeQ_2017	0.533333	HallAB_2017			T2D	0.38	LifeLD_VilaAV_2018	CV			HMP_2019_ibdmdb	LifeLD_VilaAV_2018	0.585502			FranzosaEA_2019A	0.678415	Single Study
	ko00970	Aminoacyl-tRNA biosynthesis	3/53	66/13853	0.0020413	0.0347022	K01870/K01873/K01892	3	11.88	Enriched in IBD	Aminoacyl-tRNA biosynthesis			4.53707	-9			LOSO	HeQ_2017	0.679167	HallAB_2017			adenoma	0.02	NielsenHB_2014	CV			HMP_2019_ibdmdb	NielsenHB_2014	0.605622			HeQ_2017	0.630269	Single Study
	ko02020	Two-component system	8/53	499/13853	0.000569774	0.0193723	K00426/K01548/K01644/K01646/K01910/K02313/K07652/K10914	8	4.19	Enriched in IBD	Two-component system			7.37107	-9			CV	Puxi_cohort	0.5875	HallAB_2017			CRC	0.05	NielsenHB_2014	CV			HMP_2019_ibdmdb	FranzosaEA_2019A	0.678415			Puxi_cohort	0.777778	Single Study
	ko04112	Cell cycle - Caulobacter	3/53	31/13853	0.000220357	0.0149843	K02313/K03589/K03590	3	25.29	Enriched in IBD	Cell cycle - Caulobacter			5.04184	-9			LOSO	Puxi_cohort	0.6875	HallAB_2017			T2D	0.04	NielsenHB_2014	CV			HMP_2019_ibdmdb	HeQ_2017	0.630269			HMP_2019_ibdmdb	0.514563	Single Study
														3.26137	-9			LOSO-all	all	0.7125	HallAB_2017			adenoma	0.11	HeQ_2017	CV			LifeLD_VilaAV_2018	Puxi_cohort	0.777778			NielsenHB_2014	0.588466	Single Study
														2.31177	-6.10665			CV	FranzosaEA_2019A	0.88055	FranzosaEA_2019B			CRC	0.25	HeQ_2017	CV			LifeLD_VilaAV_2018	HMP_2019_ibdmdb	0.514563			FranzosaEA_2019A	0.785367	Single Study
														7.90768	-4.92538			LOSO	FranzosaEA_2019A	0.963002	FranzosaEA_2019B			T2D	0.09	HeQ_2017	CV			LifeLD_VilaAV_2018	LifeLD_VilaAV_2018	0.891199			HeQ_2017	0.851064	Single Study
														7.88352	-9			CV	HMP_2019_ibdmdb	0.734672	FranzosaEA_2019B			adenoma	0.04	Puxi_cohort	CV			LifeLD_VilaAV_2018	NielsenHB_2014	0.588466			Puxi_cohort	0.878416	Single Study
														7.73017	-9			LOSO	HMP_2019_ibdmdb	0.961945	FranzosaEA_2019B			CRC	0.02	Puxi_cohort	CV			LifeLD_VilaAV_2018	FranzosaEA_2019A	0.785367			HMP_2019_ibdmdb	0.602301	Single Study
														3.55957	-5.4081			CV	LifeLD_VilaAV_2018	0.952431	FranzosaEA_2019B			T2D	0	Puxi_cohort	CV			LifeLD_VilaAV_2018	HeQ_2017	0.851064			LifeLD_VilaAV_2018	0.732028	Single Study
														7.24605	-9			LOSO	LifeLD_VilaAV_2018	0.845666	FranzosaEA_2019B			adenoma	0.04	all	LOSO			NielsenHB_2014	Puxi_cohort	0.878416			FranzosaEA_2019A	0.852455	Single Study
														7.89857	-5.74037			CV	NielsenHB_2014	0.708245	FranzosaEA_2019B			CRC	0.13	all	LOSO			NielsenHB_2014	HMP_2019_ibdmdb	0.602301			HeQ_2017	0.911682	Single Study
														4.08058	-9			LOSO	NielsenHB_2014	0.952431	FranzosaEA_2019B			T2D	0.07	all	LOSO			NielsenHB_2014	LifeLD_VilaAV_2018	0.732028			Puxi_cohort	0.841635	Single Study
														7.86014	-9			CV	HeQ_2017	0.80444	FranzosaEA_2019B									NielsenHB_2014	NielsenHB_2014	0.715378			HMP_2019_ibdmdb	0.496944	Single Study
														4.43648	-5.61489			LOSO	HeQ_2017	0.961945	FranzosaEA_2019B									NielsenHB_2014	FranzosaEA_2019A	0.852455			LifeLD_VilaAV_2018	0.756553	Single Study
														7.97247	-9			CV	Puxi_cohort	0.850951	FranzosaEA_2019B									NielsenHB_2014	HeQ_2017	0.911682			NielsenHB_2014	0.623191	Single Study
														5.13239	-5.47944			LOSO	Puxi_cohort	0.951374	FranzosaEA_2019B									FranzosaEA_2019A	Puxi_cohort	0.841635			HeQ_2017	0.887194	Single Study
														7.74218	-9			LOSO-all	all	0.957717	FranzosaEA_2019B									FranzosaEA_2019A	HMP_2019_ibdmdb	0.496944			Puxi_cohort	0.866922	Single Study
														7.65339	-5.76648			CV	FranzosaEA_2019A	0.8584	Pudong_cohort									FranzosaEA_2019A	LifeLD_VilaAV_2018	0.756553			HMP_2019_ibdmdb	0.661273	Single Study
														7.60604	-9			LOSO	FranzosaEA_2019A	0.9088	Pudong_cohort									FranzosaEA_2019A	NielsenHB_2014	0.623191			LifeLD_VilaAV_2018	0.70553	Single Study
														7.7038	-5.54707			CV	HMP_2019_ibdmdb	0.856	Pudong_cohort									FranzosaEA_2019A	FranzosaEA_2019A	0.89718			NielsenHB_2014	0.694088	Single Study
														7.77699	-5.52474			LOSO	HMP_2019_ibdmdb	0.8976	Pudong_cohort									FranzosaEA_2019A	HeQ_2017	0.887194			FranzosaEA_2019A	0.833738	Single Study
														1.84247	-5.432			CV	LifeLD_VilaAV_2018	0.7856	Pudong_cohort									HeQ_2017	Puxi_cohort	0.866922			Puxi_cohort	0.842401	LOSO
														4.40381	-6.20887			LOSO	LifeLD_VilaAV_2018	0.892	Pudong_cohort									HeQ_2017	HMP_2019_ibdmdb	0.661273			HMP_2019_ibdmdb	0.653003	LOSO
														7.95551	-5.9242			CV	NielsenHB_2014	0.6936	Pudong_cohort									HeQ_2017	LifeLD_VilaAV_2018	0.70553			LifeLD_VilaAV_2018	0.775666	LOSO
														3.74577	-9			LOSO	NielsenHB_2014	0.9096	Pudong_cohort									HeQ_2017	NielsenHB_2014	0.694088			NielsenHB_2014	0.699049	LOSO
														5.97388	-9			CV	HeQ_2017	0.9096	Pudong_cohort									HeQ_2017	FranzosaEA_2019A	0.833738			FranzosaEA_2019A	0.860476	LOSO
														7.85604	-5.94135			LOSO	HeQ_2017	0.8872	Pudong_cohort									HeQ_2017	HeQ_2017	0.950622			HeQ_2017	0.916901	LOSO
														7.26976	-9			CV	Puxi_cohort	0.8984	Pudong_cohort
														5.04489	-9			LOSO	Puxi_cohort	0.8624	Pudong_cohort
														7.92009	-5.25649			LOSO-all	all	0.9024	Pudong_cohort
														0.735418	-9
														6.66904	-9
														7.92661	-9
														4.24019	-9
														6.32789	-6.09787
														5.02625	-5.35274
														6.65353	-5.90349
														3.93229	-9
														3.64815	-9
														5.37158	-6.23828
														7.69436	-5.64834
														7.82868	-5.17507
														1.79214	-9
														7.18663	-6.0436
														7.38706	-6.17048
														1.19331	-9
														6.45574	-6.7794
														6.10869	-5.28521
														2.64515	-5.95446
														4.24768	-9
														3.03801	-5.50971
														1.34169	-9
														7.68896	-9
														4.62515	-9
														7.29578	-9
														7.18799	-4.44345
														7.48342	-9
														1.39156	-9
														4.29142	-9
														5.7656	-9
														4.00813	-9
														4.17673	-9
														7.71981	-5.27844
														4.52754	-6.13727
														7.80479	-9
														2.15002	-9
														2.47723	-9
														6.88997	-5.11914
														6.30128	-5.02582
														5.64692	-5.44097
														3.23935	-9
														2.80991	-9
														1.69502	-9
														5.34858	-5.50015
														7.91345	-5.85767
														7.72561	-4.91873
														7.71991	-6.10088
														8.0287	-5.3001
														1.4565	-6.40599
														8.05851	-5.33714
														7.92727	-6.26403
														8.11961	-9
														5.59227	-4.80072
														6.77776	-5.52611

## Sheet: Supplementary Fig4
Supplementary Fig4 data
Supplementary Fig4e	num	Common_Name	Class	HMDB	fc	p.val	p.adj	vipVn		Supplementary Fig4f	feature	p.adj		Supplementary Fig4g	feature	p.adj		Supplementary Fig4h	feature	p.adj		Supplementary Fig4i	feature	p.adj
	1	1-Methylhistidine	Amino acids	HMDB0000001	0.176117	5.84593e-12	9.01626	1.2			L-Arginine	0.445433			L-Arginine	0.537068			L-Arginine	0.768437			L-Arginine	0.51258
	2	Pyruvic acid	Organic acids	HMDB0000243	1.30744	6.41276e-11	8.86167	1.5			Ornithine	0.181174			Ornithine	0.537068			Ornithine	0.514639			Ornithine	0.2228
	3	Glycine	Amino acids	HMDB0000123	2.48098	9.91982e-11	8.79042	2.1			L-Glutamine	0.801036			L-Glutamine	0.955346			L-Glutamine	0.347914			L-Glutamine	0.969842
	4	Acetylglycine	Amino acids	HMDB0000532	1.31314	1.76211e-10	8.59525	1.8			L-Glutamic acid	0.828758			L-Glutamic acid	0.537068			L-Glutamic acid	0.885606			L-Glutamic acid	0.826711
	5	N-Acetylglutamine	Amino acids	HMDB0006029	0.196497	6.54101e-10	8.1754	1.4			L-Cystine	0.828758			L-Cystine	0.955346			L-Cystine	0.567088			L-Aspartic acid	0.826711
	6	N-Acetylserine	Amino acids	HMDB0002931	0.715844	7.50978e-10	8.13315	1.5			L-Aspartic acid	0.828758			L-Aspartic acid	0.955346			L-Aspartic acid	0.347914			L-Tryptophan	0.826711
	7	3-Hydroxyisovalerylcarnitine	Carnitines	HMDB0061189	0.00145584	1.05755e-09	8.00151	1			L-Tryptophan	0.801036			L-Tryptophan	0.955346			L-Tryptophan	0.717179			Cholic acid	0.826711
	8	Dimethylglycine	Amino acids	HMDB0000092	0.0336908	1.29877e-09	7.94446	1.3			Cholic acid	0.181174			Cholic acid	0.609469			Cholic acid	0.768437			L-Carnitine	0.51258
	9	Palmitoylcarnitine	Carnitines	HMDB0000222	0.0126645	3.96972e-09	7.53059	1.3			L-Carnitine	0.801036			L-Carnitine	0.609469			Caproic acid	0.490082			2-Hydroxybutyric acid	0.614728
	10	4-Hydroxyproline	Amino acids	HMDB0000725	0.199246	4.52943e-09	7.50394	1.2			Glyceric acid	0.828758			Glyceric acid	0.609469			L-Carnitine	0.514639			Adrenic acid	0.614728
	11	Glutamylalanine	Amino acids	HMDB0003764	0.604873	8.33091e-09	7.28121	1.3											Glyceric acid	0.768437
	12	2-Methylbutyroylcarnitine	Carnitines	HMDB0000378	0.00171326	1.435e-08	7.10155	1.1											2-Hydroxybutyric acid	0.567088
	13	Fumaric acid	Organic acids	HMDB0000134	0.292979	1.45378e-08	7.10155	1.7
	14	2-Hydroxy-3-methylbutyric acid	Fatty acids	HMDB0000407	0.562517	2.97157e-08	6.84542	1.2
	15	Phenylpyruvic acid	Benzenoids	HMDB0000205	0.211927	3.97147e-08	6.73616	1
	16	Malonic acid	Organic acids	HMDB0000691	0.299348	4.49367e-08	6.71411	1.1
	17	alpha-Aminobutyric acid	Amino acids	HMDB0245013	1.22573	5.08216e-08	6.67564	1.5
	18	Malonylcarnitine	Carnitines	HMDB0002095	0.123825	5.18687e-08	6.67408	1.2
	19	D-2-Hydroxyglutaric acid	Organic acids	HMDB0000606	0.4689	8.61641e-08	6.49505	1.2
	20	5-Hydroxy-L-tryptophan	Amino acids	HMDB0000472	0.00504785	2.87166e-07	6.03919	1.2
	21	Glutaconic acid	Organic acids	HMDB0000620	0.427715	4.82296e-07	5.83601	1
	22	Ketoleucine	Organic acids	HMDB0000695	0.578613	1.02101e-06	5.54629	1.2
	23	Methylmalonylcarnitine	Carnitines	HMDB0013133	0.102523	1.22763e-06	5.48081	1.3
	24	Glycylproline	Amino acids	HMDB0000721	0.286192	1.47417e-06	5.41077	1.2
	25	Stearoylcarnitine	Carnitines	HMDB0000848	0.00254312	2.62512e-06	5.20452	1
	26	Protocatechuic acid	Benzenoids	HMDB0001856	0.165406	2.81887e-06	5.17779	1.2
	27	D-Glucose	Carbohydrates	HMDB0000122	1.6273	5.48833e-06	4.90482	1.5
	28	3-Aminosalicylic acid	Benzenoids	HMDB0001972	0.737532	1.24028e-05	4.57801	1
	29	3-Methyl-2-oxovaleric acid	Organic acids	HMDB0000491	0.604176	2.03401e-05	4.39239	1
	30	Ribonic acid	Carbohydrates	HMDB0000867	0.539423	3.04652e-05	4.23762	1.3
	31	N-Acetyl-L-aspartic acid	Amino acids	HMDB0000812	0.597033	4.5225e-05	4.08579	1.1
	32	N-Acetylneuraminic acid	Carbohydrates	HMDB0000230	0.643723	4.5225e-05	4.08579	1.1
	33	3b,12a-Dihydroxy-5b-cholanoic acid	Bile acids	HMDB0000438	-0.451964	3.24706e-05	-4.21661	1.1
	34	2,2-dimethyladipic acid	Organic acids	NA	-0.0138077	1.05883e-06	-5.5354	1.7
	35	Valeric acid	Fatty acids	HMDB0000892	-1.43192	6.46074e-07	-5.71524	1.8
	36	3-Hydroxyphenylacetic acid	Benzenoids	HMDB0000440	-0.0624921	2.29456e-07	-6.12519	1.8

## Sheet: Supplementary Fig5
Supplementary Fig5 data
Supplementary Fig5	study_name	Group	K00290	K01476	K01476.1	K01870	K01873	K01892	K09759	K22373	K22477
	Puxi_cohort	control	-5.71195	-6.2516	-6.2516	-5.01795	-4.36558	-4.39088	-4.64456	-9	-5.26712
	Puxi_cohort	control	-5.24319	-6.15236	-6.15236	-5.21022	-5.05427	-5.01106	-5.34632	-5.9004	-6.30709
	Puxi_cohort	control	-5.66832	-6.43851	-6.43851	-5.10088	-4.76129	-4.46059	-4.31618	-6.19056	-5.66063
	Puxi_cohort	control	-5.18557	-9	-9	-5.3815	-4.93624	-4.71795	-4.91208	-9	-9
	Puxi_cohort	control	-6.19658	-9	-9	-4.73886	-4.52833	-4.46426	-9	-6.03843	-9
	Puxi_cohort	control	-9	-9	-9	-5.05969	-4.70644	-3.89302	-5.76279	-9	-5.89528
	Puxi_cohort	control	-6.34166	-9	-9	-4.98993	-4.55729	-4.86654	-5.29397	-9	-9
	Puxi_cohort	control	-6.56772	-9	-9	-5.22715	-5.02875	-4.75132	-4.92257	-9	-4.97008
	Puxi_cohort	control	-5.46902	-5.84681	-5.84681	-4.59082	-4.25695	-4.43456	-9	-5.90342	-4.64238
	Puxi_cohort	control	-6.30754	-9	-9	-4.53379	-5.00049	-4.51323	-5.93927	-6.45617	-6.68462
	Puxi_cohort	control	-9	-9	-9	-4.54041	-4.47777	-4.43864	-5.80346	-6.44901	-9
	Puxi_cohort	control	-5.35729	-6.19594	-6.19594	-5.0283	-4.55577	-4.3281	-4.65995	-9	-5.74643
	Puxi_cohort	control	-5.59175	-9	-9	-5.02826	-4.15662	-4.22841	-5.34015	-6.42232	-9
	Puxi_cohort	control	-6.30618	-9	-9	-4.65351	-4.15417	-3.94644	-6.28574	-6.03476	-9
	Puxi_cohort	control	-5.7476	-6.42962	-6.42962	-4.89631	-4.65101	-4.44031	-4.93584	-6.00854	-5.59888
	Puxi_cohort	control	-5.70626	-9	-9	-4.8546	-4.52235	-4.59032	-9	-5.96782	-9
	Puxi_cohort	control	-9	-6.45476	-6.45476	-4.50393	-4.78733	-4.1838	-6.05971	-6.34679	-9
	Puxi_cohort	control	-5.80346	-9	-9	-5.16236	-4.92558	-5.03402	-4.5734	-5.39812	-9
	Puxi_cohort	control	-6.09112	-9	-9	-4.56991	-4.34752	-4.33251	-6.19403	-6.09078	-9
	Puxi_cohort	control	-6.16447	-6.09443	-6.09443	-5.35622	-5.10627	-5.14019	-5.55658	-6.27389	-6.10551
	Puxi_cohort	control	-5.15996	-9	-9	-4.86739	-4.64022	-4.66471	-5.16517	-5.64694	-6.08415
	Puxi_cohort	control	-6.11503	-9	-9	-4.86992	-4.45477	-4.2487	-9	-9	-6.23422
	Puxi_cohort	control	-6.06339	-9	-9	-4.82598	-4.23927	-4.20726	-5.62124	-9	-9
	Puxi_cohort	control	-5.71188	-9	-9	-5.10305	-4.36792	-4.80177	-5.2927	-9	-5.78216
	Pudong_cohort	control	-5.57937	-5.70766	-5.70766	-5.3335	-5.12573	-5.21608	-4.55833	-5.70225	-5.25412
	Pudong_cohort	control	-5.66601	-9	-9	-5.06986	-4.53682	-4.63803	-5.45054	-6.17311	-6.05144
	Pudong_cohort	control	-5.94013	-9	-9	-4.98589	-4.37194	-4.16199	-6.35576	-6.21624	-9
	Pudong_cohort	control	-5.74326	-9	-9	-5.04749	-4.73657	-4.88902	-5.75804	-5.5341	-9
	Pudong_cohort	control	-5.57718	-6.19603	-6.19603	-4.93199	-4.86973	-4.88326	-4.94722	-5.69028	-5.69537
	Pudong_cohort	control	-5.44933	-9	-9	-5.17194	-4.73224	-4.42189	-6.69469	-6.41497	-5.45739
	Pudong_cohort	control	-9	-9	-9	-5.26464	-4.33356	-4.05035	-5.12389	-6.45967	-6.31606
	Pudong_cohort	control	-4.86961	-9	-9	-5.19506	-4.93376	-4.96121	-4.85055	-5.70958	-9
	Pudong_cohort	control	-5.61821	-9	-9	-4.97036	-4.5501	-4.71376	-4.77742	-6.47747	-6.59686
	Pudong_cohort	control	-5.75579	-9	-9	-5.09492	-4.60918	-4.3842	-5.62753	-5.48348	-9
	Pudong_cohort	control	-5.96947	-9	-9	-4.91493	-4.72639	-4.80575	-4.86989	-9	-6.08002
	Pudong_cohort	control	-5.27891	-6.2833	-6.2833	-4.92911	-4.58867	-4.45258	-5.34577	-6.53868	-6.4489
	Pudong_cohort	control	-5.70189	-6.29273	-6.29273	-5.23789	-4.83276	-4.92899	-5.18119	-5.77939	-5.60295
	Pudong_cohort	control	-9	-9	-9	-5.8099	-4.73067	-5.0498	-9	-9	-9
	Pudong_cohort	control	-5.58347	-5.69464	-5.69464	-4.82758	-4.72925	-4.70595	-5.94979	-5.56607	-5.44336
	Pudong_cohort	control	-6.00376	-9	-9	-4.63978	-4.39164	-4.24661	-5.18221	-5.76263	-5.64604
	Pudong_cohort	control	-9	-9	-9	-4.5781	-4.29631	-4.35242	-5.34078	-9	-5.22551
	Puxi_cohort	IBD	-9	-9	-9	-4.24462	-4.04202	-4.1096	-9	-6.45097	-9
	Puxi_cohort	IBD	-5.58244	-5.18151	-5.18151	-4.02917	-4.1019	-3.94412	-5.91239	-9	-9
	Puxi_cohort	IBD	-9	-9	-9	-3.64957	-3.72569	-3.55626	-9	-9	-9
	Puxi_cohort	IBD	-9	-9	-9	-5.02665	-4.62812	-4.84009	-9	-9	-9
	Puxi_cohort	IBD	-9	-9	-9	-4.38875	-4.14652	-3.99023	-9	-4.97741	-9
	Puxi_cohort	IBD	-9	-9	-9	-4.91401	-4.92289	-5.03496	-9	-9	-9
	Puxi_cohort	IBD	-9	-9	-9	-5.06196	-5.08359	-5.24609	-9	-9	-4.9743
	Puxi_cohort	IBD	-9	-9	-9	-5.07533	-3.4953	-3.44783	-9	-9	-9
	Puxi_cohort	IBD	-5.8653	-9	-9	-4.64	-4.08328	-4.14967	-5.19126	-9	-5.26372
	Puxi_cohort	IBD	-9	-9	-9	-5.53763	-5.06736	-4.96568	-9	-6.74055	-9
	Puxi_cohort	IBD	-5.47163	-5.96299	-5.96299	-4.93551	-4.65711	-4.62141	-5.57619	-6.27	-5.41562
	Puxi_cohort	IBD	-9	-9	-9	-4.86381	-4.86908	-4.79144	-9	-6.72921	-9
	Puxi_cohort	IBD	-6.01743	-6.43324	-6.43324	-4.70835	-4.64485	-4.65193	-6.85758	-5.79581	-5.2231
	Puxi_cohort	IBD	-9	-9	-9	-4.30745	-4.31166	-4.24428	-9	-9	-9
	Puxi_cohort	IBD	-9	-9	-9	-4.24903	-4.42438	-4.51132	-9	-6.72875	-9
	Puxi_cohort	IBD	-5.95821	-9	-9	-4.81135	-4.64461	-4.78681	-5.91006	-6.25417	-9
	Puxi_cohort	IBD	-5.29309	-9	-9	-4.97387	-4.78709	-4.93691	-5.35979	-5.91041	-6.46708
	Puxi_cohort	IBD	-5.77565	-9	-9	-4.30903	-4.12321	-3.96023	-5.9432	-5.84463	-6.67711
	Puxi_cohort	IBD	-9	-9	-9	-9	-4.81689	-4.67806	-9	-9	-9
	Puxi_cohort	IBD	-9	-9	-9	-4.74774	-4.57596	-4.45848	-9	-9	-9
	Puxi_cohort	IBD	-9	-9	-9	-4.40578	-4.55821	-4.27547	-9	-9	-9
	Puxi_cohort	IBD	-6.27631	-9	-9	-4.31509	-4.27437	-4.46247	-5.32306	-9	-5.24077
	Puxi_cohort	IBD	-9	-9	-9	-5.00097	-4.72956	-4.89441	-9	-9	-9
	Puxi_cohort	IBD	-5.15531	-9	-9	-4.07972	-3.89704	-4.02171	-5.24045	-9	-9
	Puxi_cohort	IBD	-9	-5.14665	-5.14665	-4.49914	-4.27865	-4.04194	-9	-9	-9
	Puxi_cohort	IBD	-6.6705	-9	-9	-3.8469	-3.72773	-3.71263	-9	-9	-9
	Puxi_cohort	IBD	-5.74547	-9	-9	-4.69846	-4.1827	-4.12307	-5.84406	-9	-9
	Puxi_cohort	IBD	-6.29544	-9	-9	-4.56733	-4.34149	-4.48274	-6.48571	-6.70118	-9
	Puxi_cohort	IBD	-5.78212	-9	-9	-4.96152	-4.69228	-4.66663	-5.35413	-9	-5.86359
	Puxi_cohort	IBD	-5.87808	-9	-9	-4.72506	-4.28664	-4.10828	-6.27348	-9	-9
	Puxi_cohort	IBD	-5.91509	-9	-9	-4.3699	-4.09872	-3.97256	-6.10224	-9	-9
	Puxi_cohort	IBD	-9	-9	-9	-4.23953	-3.86161	-4.03628	-9	-9	-9
	Puxi_cohort	IBD	-9	-6.76904	-6.76904	-4.64595	-4.56351	-4.61198	-9	-9	-9
	Puxi_cohort	IBD	-9	-9	-9	-3.75697	-3.76432	-3.83782	-9	-9	-9
	Puxi_cohort	IBD	-9	-9	-9	-4.81446	-4.6542	-4.74757	-9	-9	-9
	Puxi_cohort	IBD	-9	-9	-9	-4.39288	-4.20299	-4.28868	-9	-9	-9
	Puxi_cohort	IBD	-5.40039	-9	-9	-4.1474	-4.65889	-4.12468	-4.30918	-5.37166	-4.29697
	Puxi_cohort	IBD	-9	-9	-9	-5.08675	-4.9665	-3.99851	-9	-9	-9
	Puxi_cohort	IBD	-5.57348	-9	-9	-4.62544	-4.33957	-4.43016	-5.58045	-9	-9
	Puxi_cohort	IBD	-9	-9	-9	-4.46325	-4.32913	-4.15001	-6.66198	-9	-9
	Puxi_cohort	IBD	-6.56948	-9	-9	-4.63848	-4.7396	-4.54508	-6.51127	-6.27739	-9
	Puxi_cohort	IBD	-9	-9	-9	-9	-9	-4.99323	-9	-9	-9
	Puxi_cohort	IBD	-9	-9	-9	-4.92295	-4.76648	-5.08949	-9	-9	-6.93369
	Puxi_cohort	IBD	-9	-9	-9	-4.63649	-4.16715	-4.23002	-9	-9	-9
	Puxi_cohort	IBD	-9	-9	-9	-5.34833	-4.94461	-4.54184	-9	-9	-9
	Puxi_cohort	IBD	-9	-9	-9	-4.28008	-4.69911	-4.3516	-9	-9	-9
	Puxi_cohort	IBD	-9	-5.91819	-5.91819	-4.51609	-5.05125	-4.54619	-9	-5.23213	-9
	Puxi_cohort	IBD	-9	-9	-9	-5.17258	-5.26637	-4.64536	-9	-9	-9
	Puxi_cohort	IBD	-9	-9	-9	-4.70592	-5.00128	-4.60983	-9	-9	-5.49247
	Puxi_cohort	IBD	-9	-9	-9	-4.78951	-4.59606	-4.5862	-9	-9	-9
	Puxi_cohort	IBD	-5.26742	-6.33216	-6.33216	-4.18179	-3.99503	-4.06997	-5.25268	-5.87669	-5.76405
	Puxi_cohort	IBD	-9	-9	-9	-4.72378	-4.13223	-4.05601	-9	-6.45555	-9
	Puxi_cohort	IBD	-5.97499	-9	-9	-4.29677	-4.08824	-4.11039	-5.96323	-9	-5.25758
	Puxi_cohort	IBD	-5.40328	-9	-9	-4.81783	-4.53705	-4.29734	-5.51319	-9	-5.8091
	Puxi_cohort	IBD	-9	-9	-9	-4.00202	-4.02638	-3.91258	-9	-5.53791	-9
	Puxi_cohort	IBD	-9	-9	-9	-5.02706	-4.60635	-4.71893	-9	-9	-9
	Puxi_cohort	IBD	-6.56223	-9	-9	-4.31078	-4.13668	-4.09876	-5.71982	-9	-9
	Puxi_cohort	IBD	-5.69563	-9	-9	-4.60804	-4.34358	-4.40957	-9	-9	-9
	Puxi_cohort	IBD	-5.7375	-9	-9	-4.45851	-3.98582	-4.01571	-5.89214	-9	-6.66566
	Puxi_cohort	IBD	-9	-9	-9	-4.84616	-4.35538	-4.39106	-9	-9	-9
	Puxi_cohort	IBD	-9	-4.72357	-4.72357	-3.81775	-3.81596	-3.79774	-9	-9	-6.76112
	Puxi_cohort	IBD	-9	-9	-9	-4.6183	-4.847	-4.62937	-9	-9	-9
	Puxi_cohort	IBD	-9	-9	-9	-4.83634	-4.66291	-4.61761	-9	-9	-9
	Puxi_cohort	IBD	-9	-9	-9	-4.48413	-4.35696	-4.20182	-9	-9	-6.29012
	Puxi_cohort	IBD	-6.43882	-6.45782	-6.45782	-5.4052	-5.16092	-5.17548	-9	-9	-9
	Puxi_cohort	IBD	-5.50122	-6.20652	-6.20652	-4.69085	-4.48212	-4.49715	-5.64354	-6.37853	-9
	Puxi_cohort	IBD	-6.07421	-9	-9	-4.51632	-4.34572	-4.21761	-4.93073	-9	-4.60287
	Puxi_cohort	IBD	-5.63221	-9	-9	-5.26903	-4.81724	-5.18322	-9	-9	-9
	Puxi_cohort	IBD	-9	-9	-9	-5.44455	-4.67781	-4.7317	-9	-9	-9
	Puxi_cohort	IBD	-6.21341	-9	-9	-5.39394	-4.4985	-4.7416	-6.39792	-9	-5.78765
	Puxi_cohort	IBD	-9	-9	-9	-4.61856	-4.50519	-4.6334	-9	-9	-9
	Puxi_cohort	IBD	-5.94668	-9	-9	-4.5137	-4.36693	-4.38445	-9	-9	-9
	Puxi_cohort	IBD	-5.65441	-9	-9	-4.55686	-4.4066	-4.47456	-5.68868	-9	-5.71525
	Puxi_cohort	IBD	-6.55229	-6.30576	-6.30576	-4.40157	-4.3633	-4.22166	-5.66263	-5.93784	-9
	Puxi_cohort	IBD	-6.38747	-9	-9	-4.93374	-4.42255	-4.07426	-6.03473	-9	-6.65049
	Puxi_cohort	IBD	-9	-9	-9	-4.44441	-4.74228	-4.41741	-9	-6.35885	-9
	Puxi_cohort	IBD	-6.19901	-9	-9	-4.47237	-4.02998	-3.98783	-9	-9	-9
	Puxi_cohort	IBD	-9	-9	-9	-4.10745	-4.01369	-3.88852	-9	-9	-9
	Puxi_cohort	IBD	-9	-9	-9	-4.96386	-4.59936	-4.68328	-9	-9	-9
	Puxi_cohort	IBD	-6.14798	-9	-9	-3.91007	-3.81354	-3.76894	-9	-6.14984	-9
	Pudong_cohort	IBD	-9	-9	-9	-4.81873	-4.81339	-9	-9	-9	-9
	Pudong_cohort	IBD	-6.56849	-9	-9	-5.00247	-4.40548	-4.10515	-9	-6.24897	-6.47336
	Pudong_cohort	IBD	-6.30309	-9	-9	-5.17015	-4.77722	-4.70294	-6.26766	-6.16803	-9
	Pudong_cohort	IBD	-5.80323	-9	-9	-5.15816	-4.75508	-4.12172	-9	-6.09889	-9
	Pudong_cohort	IBD	-9	-9	-9	-4.61507	-4.60137	-4.5976	-9	-9	-5.78202
	Pudong_cohort	IBD	-9	-9	-9	-4.55958	-4.35524	-4.34875	-9	-9	-9
	Pudong_cohort	IBD	-9	-9	-9	-4.36155	-4.42038	-4.34868	-9	-9	-9
	Pudong_cohort	IBD	-9	-9	-9	-4.11322	-3.97381	-4.02046	-9	-9	-9
	Pudong_cohort	IBD	-6.76091	-9	-9	-5.2238	-4.51179	-5.12292	-9	-9	-9
	Pudong_cohort	IBD	-5.78842	-9	-9	-5.26817	-4.3883	-4.41674	-5.65024	-9	-5.62453
	Pudong_cohort	IBD	-5.48695	-9	-9	-4.22024	-4.2325	-4.30959	-5.41835	-9	-9
	Pudong_cohort	IBD	-9	-9	-9	-4.8146	-4.52828	-4.71663	-9	-9	-9
	Pudong_cohort	IBD	-9	-9	-9	-3.80864	-3.86538	-3.7102	-6.69431	-9	-9
	Pudong_cohort	IBD	-9	-9	-9	-4.93621	-4.80408	-4.69028	-9	-6.24362	-9
	Pudong_cohort	IBD	-9	-9	-9	-4.70914	-4.95117	-4.82956	-9	-9	-9
	Pudong_cohort	IBD	-5.16509	-9	-9	-4.27714	-4.13292	-4.08889	-9	-5.69751	-9
	Pudong_cohort	IBD	-9	-9	-9	-3.98942	-3.77923	-3.87346	-9	-9	-9
	Pudong_cohort	IBD	-9	-9	-9	-4.54194	-3.97424	-4.22628	-9	-9	-9
	Pudong_cohort	IBD	-5.63235	-9	-9	-4.25183	-4.08705	-4.04563	-9	-9	-9
	Pudong_cohort	IBD	-9	-9	-9	-4.57688	-4.38741	-4.40177	-9	-9	-9
	Pudong_cohort	IBD	-9	-9	-9	-4.37957	-4.44763	-4.35911	-9	-9	-9
	Pudong_cohort	IBD	-5.54182	-9	-9	-4.55788	-4.56712	-4.30131	-9	-9	-9
	Pudong_cohort	IBD	-6.5517	-6.27554	-6.27554	-4.97306	-4.6146	-4.4511	-9	-9	-4.9035
	Pudong_cohort	IBD	-9	-9	-9	-5.45035	-5.00006	-5.3826	-9	-6.11861	-9
	Pudong_cohort	IBD	-9	-9	-9	-4.72721	-4.13553	-4.16177	-9	-9	-9
	Pudong_cohort	IBD	-9	-9	-9	-9	-4.40438	-9	-9	-9	-9
	Pudong_cohort	IBD	-9	-9	-9	-3.73056	-3.64681	-3.63881	-9	-9	-9
	Pudong_cohort	IBD	-6.73987	-9	-9	-4.8488	-4.20768	-4.12496	-6.63464	-9	-6.14184
	Pudong_cohort	IBD	-9	-9	-9	-4.74846	-4.00671	-4.05054	-9	-9	-9
	Pudong_cohort	IBD	-9	-9	-9	-4.37712	-4.14041	-4.09983	-9	-9	-9
	Pudong_cohort	IBD	-5.91507	-9	-9	-4.73247	-4.10037	-3.99042	-5.94305	-6.12829	-9
	Pudong_cohort	IBD	-6.41124	-9	-9	-4.59592	-4.39212	-4.07317	-6.24526	-9	-9
	Pudong_cohort	IBD	-9	-9	-9	-4.93922	-4.23705	-4.3277	-9	-9	-9
	Pudong_cohort	IBD	-9	-9	-9	-4.56808	-4.11802	-4.22538	-9	-9	-9
	Pudong_cohort	IBD	-9	-9	-9	-4.64249	-4.84812	-4.65319	-9	-9	-9
	Pudong_cohort	IBD	-9	-9	-9	-4.75054	-4.47896	-4.7234	-9	-9	-9
	Pudong_cohort	IBD	-9	-9	-9	-5.28978	-4.06371	-3.8968	-9	-9	-9
	Pudong_cohort	IBD	-9	-9	-9	-4.38714	-4.15684	-3.98373	-9	-9	-9
	Pudong_cohort	IBD	-5.49204	-9	-9	-4.92961	-4.62065	-4.55039	-5.51064	-9	-9
	Pudong_cohort	IBD	-5.68669	-9	-9	-4.98474	-4.61955	-4.95226	-5.80864	-5.80917	-9
	Pudong_cohort	IBD	-9	-9	-9	-5.19158	-4.45105	-4.4661	-9	-6.64375	-9
	Pudong_cohort	IBD	-9	-9	-9	-4.88511	-4.15466	-4.24858	-4.63124	-9	-9
	Pudong_cohort	IBD	-6.04228	-9	-9	-4.6061	-4.59879	-4.01539	-6.06144	-9	-9
	Pudong_cohort	IBD	-9	-9	-9	-4.15718	-4.04161	-3.86416	-9	-9	-9
	Pudong_cohort	IBD	-5.48675	-9	-9	-5.30338	-4.94979	-4.62089	-5.45591	-9	-9
	Pudong_cohort	IBD	-9	-9	-9	-4.66966	-4.49855	-4.8003	-9	-9	-9
	Pudong_cohort	IBD	-9	-9	-9	-4.14962	-4.09247	-4.2396	-9	-9	-9
	Pudong_cohort	IBD	-9	-9	-9	-4.68848	-4.3665	-4.54501	-9	-9	-9
	Pudong_cohort	IBD	-5.13212	-9	-9	-4.83015	-4.49203	-4.52894	-5.18138	-5.1026	-5.46292
	Pudong_cohort	IBD	-5.33733	-9	-9	-4.19893	-4.07686	-4.11411	-5.3898	-9	-9
	FranzosaEA_2019B	IBD	-5.43583	-9	-9	-4.61777	-4.5172	-4.25753	-4.53858	-5.71015	-5.15038
	FranzosaEA_2019B	IBD	-5.71088	-5.74763	-5.74763	-4.74729	-4.41315	-4.41921	-5.17686	-5.21827	-5.18886
	FranzosaEA_2019B	IBD	-9	-9	-9	-4.11814	-3.9211	-3.91693	-9	-9	-9
	FranzosaEA_2019A	IBD	-9	-9	-9	-4.69455	-4.2603	-4.83821	-9	-9	-9
	FranzosaEA_2019B	control	-5.40683	-9	-9	-5.10018	-5.03871	-4.74213	-4.83764	-5.53453	-5.5146
	FranzosaEA_2019A	IBD	-9	-9	-9	-9	-4.34068	-4.52845	-4.81378	-9	-4.84112
	FranzosaEA_2019A	IBD	-9	-9	-9	-5.01177	-4.54994	-4.18885	-5.29972	-5.96305	-5.68305
	FranzosaEA_2019A	IBD	-5.56597	-9	-9	-5.03387	-4.57548	-4.57429	-5.93444	-5.76625	-9
	FranzosaEA_2019A	IBD	-9	-9	-9	-4.45042	-4.31838	-4.2316	-9	-9	-9
	FranzosaEA_2019A	IBD	-5.66023	-9	-9	-4.95136	-4.69908	-4.7105	-5.60786	-5.66626	-9
	FranzosaEA_2019A	IBD	-5.39535	-9	-9	-4.74416	-4.58948	-4.50196	-5.5188	-9	-9
	FranzosaEA_2019A	IBD	-6.21199	-9	-9	-4.71335	-4.63838	-4.43507	-6.24202	-9	-9
	FranzosaEA_2019A	IBD	-6.00036	-9	-9	-4.12857	-3.96672	-4.06485	-9	-9	-9
	FranzosaEA_2019A	IBD	-6.20504	-9	-9	-4.70995	-4.6108	-4.54859	-5.11713	-5.9404	-9
	FranzosaEA_2019A	IBD	-5.31001	-9	-9	-4.46951	-4.27699	-4.17513	-5.04047	-9	-5.26866
	FranzosaEA_2019B	IBD	-5.33973	-5.89052	-5.89052	-4.9106	-4.76158	-4.49057	-6.07345	-5.31047	-6.17098
	FranzosaEA_2019B	IBD	-9	-9	-9	-4.94531	-4.56233	-4.68871	-4.8135	-5.57985	-5.82938
	FranzosaEA_2019B	IBD	-5.43072	-9	-9	-4.60713	-4.49603	-4.36809	-4.96079	-5.54837	-5.88323
	FranzosaEA_2019B	IBD	-9	-9	-9	-4.54422	-4.1841	-4.56557	-9	-5.52712	-9
	FranzosaEA_2019B	IBD	-9	-9	-9	-4.76695	-4.66601	-4.36046	-5.92232	-5.77923	-5.75237
	FranzosaEA_2019B	IBD	-5.73075	-9	-9	-4.47676	-4.33055	-4.27359	-4.67103	-5.72998	-5.99529
	FranzosaEA_2019A	IBD	-5.37166	-9	-9	-4.58949	-4.57974	-4.90517	-4.18096	-9	-5.32153
	FranzosaEA_2019A	IBD	-9	-9	-9	-3.76371	-5.70968	-3.75962	-9	-9	-9
	FranzosaEA_2019A	control	-5.27219	-9	-9	-4.92836	-4.38296	-4.31525	-4.59283	-5.57874	-5.67845
	FranzosaEA_2019A	control	-5.94094	-6.16614	-6.16614	-4.94609	-4.63041	-4.50649	-4.79653	-5.57792	-5.62585
	FranzosaEA_2019A	IBD	-5.70473	-5.87142	-5.87142	-4.76748	-4.67959	-4.63365	-5.32585	-5.20053	-5.40623
	FranzosaEA_2019A	IBD	-6.1748	-9	-9	-4.63223	-4.58662	-4.25582	-4.3438	-5.77533	-5.38505
	FranzosaEA_2019A	IBD	-6.14615	-9	-9	-4.73725	-4.75638	-4.82521	-5.57411	-9	-5.81083
	FranzosaEA_2019A	IBD	-5.99433	-9	-9	-4.85074	-4.43511	-4.65664	-6.03794	-9	-9
	FranzosaEA_2019A	control	-5.59453	-9	-9	-4.23848	-4.55683	-4.35773	-4.88734	-5.62122	-6.16759
	FranzosaEA_2019A	IBD	-5.37433	-5.59783	-5.59783	-4.98582	-4.678	-4.73821	-4.89446	-5.2369	-5.85844
	FranzosaEA_2019A	IBD	-5.99287	-9	-9	-5.18259	-4.64232	-4.78485	-5.24543	-5.73321	-5.84292
	FranzosaEA_2019B	IBD	-5.39716	-5.49671	-5.49671	-4.45231	-4.33277	-4.43934	-9	-5.05738	-5.08419
	FranzosaEA_2019B	IBD	-9	-9	-9	-4.39149	-4.27159	-4.35225	-5.27189	-5.2962	-9
	FranzosaEA_2019B	IBD	-5.54166	-9	-9	-4.78889	-4.5802	-4.78726	-4.85966	-5.54876	-4.96637
	FranzosaEA_2019B	IBD	-5.05178	-9	-9	-4.77452	-4.59925	-4.87225	-4.57464	-5.60422	-5.45117
	FranzosaEA_2019B	IBD	-5.83739	-9	-9	-5.2847	-4.729	-5.09977	-5.22905	-9	-9
	FranzosaEA_2019B	IBD	-5.48127	-5.75252	-5.75252	-4.79664	-4.74683	-4.66154	-4.73754	-5.40252	-9
	FranzosaEA_2019B	IBD	-5.68244	-5.58342	-5.58342	-4.88449	-4.53426	-4.37199	-5.33195	-5.60615	-5.80168
	FranzosaEA_2019B	IBD	-5.82135	-9	-9	-4.5922	-4.50887	-4.77998	-5.25789	-9	-5.54505
	FranzosaEA_2019B	IBD	-9	-9	-9	-5.375	-4.48479	-5.44108	-9	-9	-9
	FranzosaEA_2019B	IBD	-5.35648	-9	-9	-4.5667	-4.31204	-4.36253	-5.55637	-9	-5.86565
	FranzosaEA_2019B	control	-5.30092	-9	-9	-5.21532	-4.9985	-5.22434	-4.84389	-5.12682	-5.28559
	FranzosaEA_2019B	control	-9	-5.92877	-5.92877	-4.80857	-4.5641	-4.6255	-9	-5.31625	-5.45831
	FranzosaEA_2019B	control	-5.3638	-5.96427	-5.96427	-5.23235	-4.95832	-5.07929	-5.19121	-5.24832	-5.41827
	FranzosaEA_2019B	control	-5.99707	-5.69163	-5.69163	-4.74908	-4.6494	-4.60378	-5.64325	-5.32701	-6.00693
	FranzosaEA_2019B	control	-5.475	-6.18898	-6.18898	-5.07778	-4.88555	-4.73372	-4.54715	-5.54696	-6.04072
	FranzosaEA_2019B	control	-5.27724	-5.89966	-5.89966	-5.03945	-4.83853	-4.80494	-4.37886	-5.24243	-5.68909
	FranzosaEA_2019B	control	-6.0218	-5.80207	-5.80207	-5.23481	-5.17882	-5.00637	-5.39553	-9	-5.69347
	FranzosaEA_2019B	control	-5.61045	-9	-9	-5.12943	-4.77309	-4.75642	-4.56999	-5.47834	-9
	FranzosaEA_2019B	control	-5.63057	-9	-9	-4.93762	-4.37803	-4.93826	-5.26824	-9	-5.65221
	FranzosaEA_2019B	control	-9	-9	-9	-4.58854	-4.92266	-4.56088	-5.30481	-5.68445	-5.75387
	FranzosaEA_2019B	IBD	-9	-9	-9	-4.83045	-4.57122	-4.45344	-5.41194	-9	-9
	FranzosaEA_2019B	IBD	-9	-9	-9	-4.64684	-4.61654	-4.55988	-4.86464	-9	-4.96527
	FranzosaEA_2019B	IBD	-5.74621	-9	-9	-9	-5.10349	-5.35182	-5.87761	-9	-9
	FranzosaEA_2019B	IBD	-9	-9	-9	-3.79965	-3.94452	-3.82949	-4.74536	-9	-9
	FranzosaEA_2019B	IBD	-5.92797	-9	-9	-4.75679	-4.6495	-4.58688	-6.04682	-5.11242	-5.22867
	FranzosaEA_2019B	IBD	-9	-5.74212	-5.74212	-4.98151	-4.46609	-4.72048	-5.11729	-9	-9
	FranzosaEA_2019B	IBD	-9	-9	-9	-5.47844	-4.24965	-4.47668	-4.76472	-9	-9
	FranzosaEA_2019B	IBD	-5.5683	-9	-9	-4.86111	-4.8074	-5.01292	-4.7859	-9	-5.66326
	FranzosaEA_2019A	IBD	-6.10112	-9	-9	-4.62885	-4.3142	-4.24744	-4.64618	-5.87774	-9
	FranzosaEA_2019A	IBD	-5.80786	-9	-9	-4.59678	-4.52335	-4.47527	-5.03137	-5.85313	-5.4254
	FranzosaEA_2019A	IBD	-5.46916	-9	-9	-4.35341	-4.43493	-4.20437	-5.30581	-6.27588	-5.63176
	FranzosaEA_2019A	IBD	-9	-9	-9	-9	-9	-9	-9	-9	-9
	FranzosaEA_2019A	IBD	-9	-9	-9	-3.77786	-4.24651	-3.69573	-9	-9	-9
	FranzosaEA_2019A	IBD	-9	-9	-9	-4.66137	-4.68585	-4.78129	-9	-9	-9
	FranzosaEA_2019B	IBD	-9	-9	-9	-4.70198	-4.61742	-4.67598	-4.40066	-5.62122	-5.92637
	FranzosaEA_2019B	IBD	-5.35807	-9	-9	-4.88763	-4.63066	-4.74501	-4.82823	-9	-5.71633
	FranzosaEA_2019A	control	-5.43895	-9	-9	-5.22004	-4.67971	-5.2753	-5.19946	-5.39339	-9
	FranzosaEA_2019A	IBD	-6.07003	-9	-9	-5.20303	-5.30143	-5.01575	-5.88897	-5.9963	-9
	FranzosaEA_2019A	IBD	-9	-9	-9	-5.23304	-4.78433	-4.96145	-4.48322	-4.93201	-5.22947
	FranzosaEA_2019A	IBD	-9	-9	-9	-9	-4.59075	-4.49161	-4.95693	-9	-5.16917
	FranzosaEA_2019A	IBD	-5.07266	-9	-9	-4.65673	-4.30519	-4.57972	-9	-9	-5.13266
	FranzosaEA_2019A	IBD	-9	-9	-9	-4.76877	-4.40672	-4.36493	-9	-9	-9
	FranzosaEA_2019A	IBD	-5.6268	-9	-9	-4.31963	-4.24709	-4.24159	-5.74424	-5.09332	-9
	FranzosaEA_2019A	IBD	-5.91847	-9	-9	-4.76226	-4.77617	-4.46533	-4.9321	-5.80666	-5.91722
	FranzosaEA_2019A	IBD	-9	-9	-9	-4.92632	-4.74962	-4.67526	-9	-5.09455	-9
	FranzosaEA_2019A	IBD	-5.69935	-9	-9	-5.30303	-5.06952	-5.04149	-9	-5.60691	-5.80003
	FranzosaEA_2019B	control	-5.52162	-5.90246	-5.90246	-4.91041	-4.73116	-4.89391	-5.63193	-5.25109	-5.75476
	FranzosaEA_2019B	control	-5.28391	-5.9487	-5.9487	-4.64964	-4.53459	-4.63988	-4.74072	-5.37656	-5.51017
	FranzosaEA_2019A	IBD	-5.70296	-6.5089	-6.5089	-4.47744	-4.6334	-4.53125	-4.66393	-6.0667	-5.69631
	FranzosaEA_2019A	IBD	-6.00012	-9	-9	-4.99589	-4.7034	-4.0853	-5.21307	-5.81501	-5.4803
	FranzosaEA_2019A	IBD	-9	-9	-9	-4.29582	-4.23463	-4.31888	-4.41497	-9	-5.35756
	FranzosaEA_2019A	IBD	-6.42607	-9	-9	-4.58226	-4.43183	-4.4622	-5.85877	-5.78569	-9
	FranzosaEA_2019A	IBD	-9	-9	-9	-4.70524	-4.02725	-4.04598	-6.11386	-9	-9
	FranzosaEA_2019A	IBD	-9	-9	-9	-5.31129	-5.06121	-4.99187	-5.71939	-5.39941	-5.6375
	FranzosaEA_2019A	IBD	-6.26925	-6.09041	-6.09041	-4.21593	-4.24348	-4.18309	-5.88834	-5.87577	-5.93936
	FranzosaEA_2019A	IBD	-5.60297	-9	-9	-4.89867	-3.97633	-4.22023	-9	-9	-9
	FranzosaEA_2019A	IBD	-9	-9	-9	-4.4315	-4.46818	-4.53286	-5.34798	-9	-5.46292
	FranzosaEA_2019A	IBD	-5.39315	-6.08854	-6.08854	-5.14761	-4.5288	-4.62124	-5.15324	-5.41911	-5.65301
	FranzosaEA_2019A	IBD	-9	-9	-9	-9	-9	-9	-9	-9	-9
	FranzosaEA_2019A	IBD	-9	-9	-9	-5.46152	-4.68123	-5.03673	-6.10258	-9	-9
	FranzosaEA_2019A	IBD	-9	-9	-9	-3.9896	-3.60501	-3.54131	-9	-5.28576	-9
	FranzosaEA_2019A	IBD	-9	-9	-9	-4.91677	-4.25958	-4.27155	-9	-9	-9
	FranzosaEA_2019A	IBD	-5.62411	-9	-9	-4.40701	-4.32183	-4.38463	-9	-9	-9
	FranzosaEA_2019A	IBD	-5.49764	-9	-9	-4.80833	-4.66542	-4.54687	-6.09634	-5.65779	-5.31263
	FranzosaEA_2019A	IBD	-5.75028	-9	-9	-5.03231	-4.2664	-5.12665	-5.87991	-9	-9
	FranzosaEA_2019A	IBD	-9	-9	-9	-4.45403	-4.36022	-4.54739	-9	-9	-9
	FranzosaEA_2019A	control	-5.42001	-9	-9	-5.21051	-4.89848	-4.68359	-4.58965	-5.45013	-5.36114
	FranzosaEA_2019A	control	-5.77009	-9	-9	-5.20088	-4.8003	-5.11057	-4.97482	-5.26355	-9
	FranzosaEA_2019A	IBD	-5.5296	-9	-9	-4.98435	-4.55254	-4.50071	-4.38208	-5.49183	-6.02339
	FranzosaEA_2019A	IBD	-5.66248	-9	-9	-5.45663	-4.80217	-4.49345	-9	-5.56286	-9
	FranzosaEA_2019A	IBD	-6.14032	-9	-9	-4.71659	-4.37246	-4.34503	-4.52274	-5.82264	-5.35253
	FranzosaEA_2019A	IBD	-9	-9	-9	-5.08787	-4.19835	-5.02242	-9	-9	-9
	FranzosaEA_2019A	IBD	-5.21334	-6.15547	-6.15547	-4.77778	-4.34963	-4.58828	-4.45976	-5.45544	-5.60166
	FranzosaEA_2019A	control	-5.42305	-5.94675	-5.94675	-4.83816	-4.66657	-4.64614	-4.79925	-5.04093	-5.15008
	FranzosaEA_2019A	IBD	-5.80177	-6.3348	-6.3348	-4.60599	-4.58177	-4.29306	-5.52625	-5.80811	-5.55385
	FranzosaEA_2019A	IBD	-5.55428	-9	-9	-5.04338	-4.48357	-4.50778	-9	-5.55101	-9
	FranzosaEA_2019A	IBD	-5.25479	-6.18272	-6.18272	-4.87957	-5.28687	-4.84886	-4.36056	-5.23736	-4.65512
	FranzosaEA_2019A	IBD	-5.53543	-9	-9	-4.34604	-4.31776	-4.17182	-4.72633	-5.35623	-4.81456
	FranzosaEA_2019A	IBD	-6.35754	-9	-9	-4.17265	-4.42756	-4.40526	-9	-5.29774	-9
	FranzosaEA_2019A	IBD	-6.03772	-9	-9	-4.24549	-4.02835	-4.22664	-9	-9	-9
	FranzosaEA_2019A	IBD	-5.90468	-5.69632	-5.69632	-4.83933	-4.54654	-4.52065	-5.3812	-5.60583	-5.47032
	FranzosaEA_2019A	IBD	-6.42948	-9	-9	-4.69415	-4.22556	-4.24141	-5.28287	-9	-9
	FranzosaEA_2019A	control	-5.5604	-9	-9	-4.61109	-4.35929	-4.38617	-4.81926	-5.95791	-5.48787
	FranzosaEA_2019A	control	-5.25221	-6.18888	-6.18888	-5.08851	-4.95253	-4.99697	-4.78982	-5.24031	-5.27658
	FranzosaEA_2019A	control	-5.60856	-9	-9	-4.77182	-4.32795	-4.41652	-5.58943	-5.97859	-5.20413
	FranzosaEA_2019A	control	-5.30824	-6.17087	-6.17087	-5.15501	-4.82237	-4.84127	-5.38564	-5.80021	-6.2186
	FranzosaEA_2019A	control	-5.47257	-6.10424	-6.10424	-4.56792	-4.62629	-4.53856	-5.23644	-5.50164	-5.46291
	FranzosaEA_2019A	IBD	-9	-9	-9	-3.93856	-4.05424	-3.96444	-9	-9	-9
	FranzosaEA_2019A	IBD	-9	-9	-9	-4.83805	-4.07273	-4.03956	-9	-9	-9
	FranzosaEA_2019A	IBD	-6.30792	-9	-9	-4.49887	-4.06518	-4.10691	-4.81861	-9	-9
	FranzosaEA_2019A	control	-5.00852	-9	-9	-5.02187	-4.59809	-4.82097	-5.03973	-5.26311	-5.2334
	FranzosaEA_2019A	control	-5.09651	-9	-9	-5.07555	-4.64087	-4.74799	-4.30116	-5.46381	-5.10252
	FranzosaEA_2019A	IBD	-9	-9	-9	-4.30219	-4.11162	-4.19972	-9	-9	-5.35245
	FranzosaEA_2019A	IBD	-9	-9	-9	-4.70988	-4.69849	-4.77248	-5.44093	-5.9764	-5.4364
	FranzosaEA_2019A	control	-5.37746	-6.05894	-6.05894	-4.80034	-4.55424	-4.41345	-4.95552	-5.54823	-5.10138
	FranzosaEA_2019A	control	-5.41691	-5.98008	-5.98008	-5.04765	-4.79873	-4.40183	-5.0115	-5.46355	-5.66417
	FranzosaEA_2019A	IBD	-6.16661	-9	-9	-4.83468	-4.86443	-4.53634	-4.91603	-5.95204	-5.45651
	FranzosaEA_2019A	control	-5.26428	-9	-9	-4.62263	-4.35587	-4.38887	-4.99975	-5.79428	-5.4283
	FranzosaEA_2019A	IBD	-9	-9	-9	-4.6388	-4.7273	-4.40688	-9	-9	-9
	FranzosaEA_2019A	IBD	-5.59992	-9	-9	-4.18393	-4.05912	-3.9885	-5.02943	-5.81791	-4.98975
	FranzosaEA_2019A	IBD	-5.63513	-6.00473	-6.00473	-4.73932	-4.60993	-4.41091	-4.82413	-5.18195	-6.21331
	FranzosaEA_2019A	IBD	-5.36618	-9	-9	-4.97067	-4.48541	-4.45236	-4.77021	-5.51849	-6.09161
	FranzosaEA_2019A	IBD	-5.45499	-9	-9	-4.52925	-4.36596	-4.28738	-4.61976	-9	-5.8062
	FranzosaEA_2019A	IBD	-5.43325	-9	-9	-5.23351	-4.72962	-4.47048	-4.89729	-5.84319	-6.08933
	FranzosaEA_2019A	IBD	-9	-9	-9	-4.54441	-4.45282	-4.25542	-4.8832	-5.70348	-5.48082
	FranzosaEA_2019A	IBD	-5.77355	-9	-9	-5.09075	-4.35915	-4.40477	-4.98067	-5.91639	-5.99166
	FranzosaEA_2019A	IBD	-9	-9	-9	-4.40951	-4.2649	-4.28867	-9	-9	-9
	FranzosaEA_2019A	IBD	-9	-9	-9	-4.72843	-4.80592	-4.63139	-9	-9	-9
	FranzosaEA_2019A	control	-9	-9	-9	-4.78307	-4.29646	-4.25689	-4.11721	-5.71487	-4.94227
	FranzosaEA_2019A	IBD	-9	-9	-9	-5.39982	-4.95425	-4.91431	-9	-5.21495	-9
	FranzosaEA_2019B	control	-5.45728	-9	-9	-4.98078	-4.61894	-4.71468	-4.80829	-5.8604	-5.57629
	FranzosaEA_2019B	control	-9	-9	-9	-4.54204	-4.9514	-4.78248	-9	-9	-9
	FranzosaEA_2019B	control	-9	-9	-9	-4.68813	-4.53664	-4.55628	-5.50415	-4.76345	-6.0375
	FranzosaEA_2019B	control	-5.51736	-5.90316	-5.90316	-4.64805	-4.39976	-4.49872	-9	-5.35797	-5.83404
	FranzosaEA_2019B	IBD	-5.82904	-5.98937	-5.98937	-5.09377	-5.09831	-4.96081	-4.73824	-5.07417	-5.73616
	FranzosaEA_2019B	control	-5.52015	-6.13549	-6.13549	-5.19101	-4.90156	-4.83625	-5.46207	-9	-5.79896
	FranzosaEA_2019B	control	-5.42682	-5.95835	-5.95835	-4.90917	-4.92116	-4.99691	-9	-5.33188	-5.27726
	FranzosaEA_2019B	control	-6.18429	-6.06528	-6.06528	-4.6899	-4.45461	-4.75504	-9	-5.54976	-5.77882
	FranzosaEA_2019B	control	-9	-9	-9	-5.1148	-4.85601	-4.9284	-5.07103	-9	-9
	FranzosaEA_2019B	control	-5.33676	-6.05153	-6.05153	-4.90377	-4.98938	-4.60085	-5.94263	-5.26099	-9
	FranzosaEA_2019B	IBD	-5.73185	-6.03722	-6.03722	-4.72616	-4.73049	-4.65142	-6.05877	-5.35541	-5.40414
	FranzosaEA_2019A	IBD	-9	-9	-9	-3.94682	-3.89463	-3.92067	-9	-9	-5.07325
	FranzosaEA_2019A	IBD	-5.62296	-9	-9	-4.582	-4.29437	-4.28837	-6.31981	-6.22114	-9
	FranzosaEA_2019A	IBD	-4.75932	-9	-9	-3.82768	-4.07402	-3.76688	-9	-5.39938	-9
	FranzosaEA_2019A	IBD	-5.50607	-9	-9	-4.807	-4.7147	-4.79289	-5.45084	-4.92641	-4.67093
	FranzosaEA_2019A	control	-5.60697	-9	-9	-4.93914	-4.56853	-4.49989	-4.89466	-5.26808	-9
	FranzosaEA_2019A	control	-5.2325	-9	-9	-4.82548	-4.75278	-4.68169	-5.15767	-5.34854	-6.17035
	FranzosaEA_2019A	IBD	-5.61121	-6.11093	-6.11093	-4.22884	-4.24777	-4.15983	-5.25064	-5.6027	-9
	FranzosaEA_2019A	control	-5.68928	-9	-9	-5.39726	-4.72897	-4.22485	-4.60256	-5.70267	-5.82071
	FranzosaEA_2019A	control	-6.02319	-9	-9	-5.03317	-4.64519	-4.6898	-4.53929	-5.50152	-9
	FranzosaEA_2019A	IBD	-9	-9	-9	-4.15147	-4.35398	-4.23363	-9	-5.32764	-9
	FranzosaEA_2019A	IBD	-9	-9	-9	-4.48773	-4.66193	-4.49284	-4.81541	-4.9732	-4.8482
	FranzosaEA_2019A	IBD	-5.57121	-9	-9	-4.2048	-4.5616	-4.24637	-9	-9	-9
	FranzosaEA_2019A	IBD	-5.60224	-9	-9	-4.63413	-5.10913	-4.65081	-9	-9	-9
	FranzosaEA_2019A	IBD	-6.17521	-9	-9	-4.70719	-4.39583	-4.72277	-5.33321	-6.1461	-6.42111
	FranzosaEA_2019A	IBD	-5.94959	-9	-9	-4.40594	-4.35139	-4.06695	-9	-6.27834	-5.89981
	FranzosaEA_2019A	IBD	-9	-6.29903	-6.29903	-4.89854	-4.26276	-4.24536	-9	-9	-9
	FranzosaEA_2019A	IBD	-5.68393	-9	-9	-4.61763	-4.22437	-4.31809	-4.49541	-5.54759	-9
	FranzosaEA_2019B	IBD	-9	-9	-9	-4.34677	-4.14721	-4.38606	-9	-9	-9
	FranzosaEA_2019B	IBD	-5.56984	-9	-9	-4.93631	-4.75443	-4.83961	-9	-5.84177	-4.51427
	FranzosaEA_2019A	IBD	-9	-9	-9	-9	-9	-9	-9	-9	-9
	FranzosaEA_2019A	IBD	-9	-9	-9	-4.02762	-3.86738	-4.09647	-9	-5.18757	-9
	FranzosaEA_2019A	control	-5.41195	-6.22658	-6.22658	-4.83629	-5.16162	-4.70654	-4.37708	-5.40217	-5.49561
	FranzosaEA_2019A	control	-5.41679	-6.24684	-6.24684	-5.08069	-4.93682	-5.20838	-4.52579	-5.21879	-9
	FranzosaEA_2019A	IBD	-5.58292	-9	-9	-4.57215	-4.44241	-4.56516	-4.60503	-9	-5.39168
	FranzosaEA_2019A	IBD	-9	-9	-9	-4.82733	-4.32741	-4.74353	-4.65246	-9	-9
	FranzosaEA_2019A	IBD	-9	-9	-9	-4.3891	-4.31473	-4.32039	-5.82116	-9	-9
	FranzosaEA_2019A	control	-5.89207	-5.90433	-5.90433	-4.57272	-4.71689	-4.42528	-4.44375	-5.4762	-6.10198
	FranzosaEA_2019A	control	-5.74211	-9	-9	-4.78512	-4.61842	-4.59263	-5.10555	-5.59581	-5.24933
	FranzosaEA_2019A	control	-9	-9	-9	-4.75373	-4.43591	-4.35155	-4.68883	-5.58002	-5.22302
	FranzosaEA_2019A	control	-6.34459	-9	-9	-5.35302	-4.95477	-5.38289	-4.93727	-9	-5.9667
	FranzosaEA_2019A	IBD	-5.69975	-9	-9	-4.51093	-4.63673	-4.60982	-9	-6.27508	-9
	FranzosaEA_2019A	IBD	-6.15557	-6.12051	-6.12051	-4.67033	-4.38395	-4.27615	-4.30316	-6.00283	-6.37283
	FranzosaEA_2019A	IBD	-9	-9	-9	-4.58039	-4.382	-4.47833	-4.69231	-5.74523	-9
	FranzosaEA_2019A	IBD	-5.36603	-6.36904	-6.36904	-4.81107	-4.32175	-4.42472	-4.29365	-5.8324	-5.6663
	FranzosaEA_2019A	control	-5.8658	-9	-9	-4.91728	-4.87075	-4.67124	-5.7748	-5.90768	-6.30265
	FranzosaEA_2019A	control	-5.58719	-9	-9	-5.09101	-4.61151	-4.80726	-4.85047	-5.8969	-5.45537
	FranzosaEA_2019A	IBD	-5.74985	-9	-9	-4.32633	-4.46283	-4.31381	-5.65476	-6.38982	-9
	FranzosaEA_2019A	control	-5.47142	-6.23212	-6.23212	-4.77179	-4.39906	-4.25252	-4.63617	-5.76459	-5.37608
	FranzosaEA_2019A	IBD	-4.6082	-9	-9	-4.50573	-4.37417	-4.43323	-4.69945	-4.6726	-9
	FranzosaEA_2019A	IBD	-5.77458	-9	-9	-4.43084	-4.30991	-4.43418	-9	-9	-9
	FranzosaEA_2019A	IBD	-5.58104	-9	-9	-4.14785	-4.41534	-4.31318	-9	-9	-9
	FranzosaEA_2019A	IBD	-5.70243	-9	-9	-4.23088	-4.35161	-4.46877	-9	-5.91097	-9
	FranzosaEA_2019A	IBD	-5.02618	-9	-9	-4.36635	-4.13503	-4.17207	-9	-9	-9
	FranzosaEA_2019A	control	-5.5037	-9	-9	-5.14567	-4.66282	-5.15948	-5.3619	-6.1712	-5.70749
	FranzosaEA_2019A	IBD	-9	-9	-9	-4.75564	-4.37506	-4.77184	-9	-9	-9
	FranzosaEA_2019A	IBD	-5.24732	-5.84746	-5.84746	-4.61197	-4.58282	-4.68486	-4.41975	-5.23855	-5.54832
	FranzosaEA_2019A	IBD	-5.17688	-9	-9	-4.98921	-4.41076	-4.42168	-4.52106	-5.73962	-5.4153
	FranzosaEA_2019A	IBD	-9	-9	-9	-5.10194	-4.43275	-4.31537	-9	-5.72236	-4.57335
	FranzosaEA_2019A	IBD	-9	-9	-9	-4.84997	-4.67021	-4.44783	-9	-9	-9
	FranzosaEA_2019A	IBD	-9	-9	-9	-5.05461	-4.22334	-4.05928	-9	-9	-9
	FranzosaEA_2019A	IBD	-9	-9	-9	-5.07528	-4.98009	-4.55516	-5.14649	-9	-9
	FranzosaEA_2019A	IBD	-5.53584	-9	-9	-4.35116	-4.4486	-4.40522	-5.43309	-9	-9
	FranzosaEA_2019A	IBD	-5.15088	-9	-9	-4.29845	-4.26495	-4.2642	-4.46124	-5.79495	-4.76927
	FranzosaEA_2019A	IBD	-6.10669	-9	-9	-4.56121	-4.49723	-4.39552	-9	-9	-9
	FranzosaEA_2019A	control	-5.72235	-9	-9	-4.98619	-4.53698	-4.30245	-5.38237	-9	-5.66824
	FranzosaEA_2019B	IBD	-5.26142	-9	-9	-5.08622	-4.86419	-4.66735	-4.30152	-5.71231	-4.88093
	FranzosaEA_2019A	IBD	-6.23557	-9	-9	-5.81932	-5.04137	-4.77663	-4.97841	-9	-9
	FranzosaEA_2019A	control	-5.33256	-6.15497	-6.15497	-4.77379	-4.42329	-4.56546	-5.01849	-5.47127	-5.43775
	FranzosaEA_2019B	IBD	-5.41482	-9	-9	-5.10167	-4.84127	-9	-5.01983	-5.43005	-5.33927
	FranzosaEA_2019B	IBD	-9	-9	-9	-4.66041	-4.10121	-4.23673	-5.00349	-5.34588	-5.42567
	FranzosaEA_2019B	IBD	-5.87141	-6.09456	-6.09456	-4.18514	-4.18253	-4.18025	-9	-9	-9
	FranzosaEA_2019B	IBD	-9	-9	-9	-4.24125	-4.42886	-4.31934	-5.01145	-5.82281	-5.07158
	FranzosaEA_2019B	IBD	-5.73969	-5.88492	-5.88492	-4.55197	-4.72894	-4.6367	-5.27289	-5.48374	-5.95308
	FranzosaEA_2019B	IBD	-5.62928	-9	-9	-4.6875	-4.61849	-4.37067	-5.74433	-5.5897	-9
	FranzosaEA_2019B	IBD	-9	-9	-9	-4.89457	-4.78056	-4.86007	-4.89441	-9	-5.42698
	FranzosaEA_2019B	IBD	-5.29118	-9	-9	-4.96051	-4.66373	-4.44265	-5.25484	-5.37555	-9
	FranzosaEA_2019B	IBD	-9	-9	-9	-4.63203	-4.67934	-4.62229	-9	-9	-9

[truncated: 6 more sheets: Supplementary Table 1, Supplementary Table 2, Supplementary Table 3, Supplementary Table 4, Supplementary Table 5, Supplementary Table 6]
